# Supplementary material for: Lineage-Specific Expression Divergence in Grasses Is Associated with Male Reproduction, Host-Pathogen Defense, and Domestication
Source: Genome Biol Evol. 2018 Nov 6;11(1):207–19. doi: 10.1093/gbe/evy245 (PMC6331041; doi:10.1093/gbe/evy245)
Supplement: Supplementary Data [file evy245_supp.zip]

Archive with 3 entries (3 files):
- Assis_GBE2018_SupportingInformationLegends.pdf
- Assis_GBE2018_TablesS2-S4.pdf
- Assis_GBE2018_Table S1.xlsx
