# Supplementary material for: Lineage-Specific Expression Divergence in Grasses Is Associated with Male Reproduction, Host-Pathogen Defense, and Domestication
Source: Genome Biol Evol. 2018 Nov 6;11(1):207–19. doi: 10.1093/gbe/evy245 (PMC6331041; doi:10.1093/gbe/evy245)
Supplement: Supplementary Data [file evy245_supp.zip › Assis_GBE2018_Table S1.xlsx]

## Sheet: Table S1
Table S1. LED of 1:1:1 orthologs in B. distachyon, O. sativa japonica, and S. bicolor.
B. distachyon Gene ID	O. sativa japonica Gene ID	S. bicolor Gene ID	B. distachyon LED	O. sativa japonica LED	S. bicolor LED
BRADI4G32370	OS09G0462400	SB02G026818	0.0670973	0.124635	0.0972099
BRADI2G52150	OS01G0788500	SB03G036800	0.141045	0.128521	0.115495
BRADI5G00830	OS04G0182200	SB06G002900	0.0412392	0.133116	0.0454602
BRADI1G68900	OS03G0234900	SB01G041770	0.129041	0.209446	0.268667
BRADI3G30370	OS10G0507500	SB01G017640	0.0605201	0.0615773	0.01902
BRADI1G02930	OS03G0832300	SB01G002440	0.0651581	0.082802	0.0200423
BRADI1G75740	OS03G0140100	SB01G047630	0.0879726	0.0681041	0.0824218
BRADI4G17020	OS11G0537400	SB05G020380	0.0755003	0.214565	0.120809
BRADI5G09690	OS04G0417000	SB06G016260	0.466254	0.234695	0.119845
BRADI4G29240	OS09G0372900	SB02G023440	0.0682797	0.0534221	0.0148345
BRADI5G11640	OS04G0447800	SB06G018130	0.242195	0.143273	0.101897
BRADI3G59970	OS02G0735200	SB04G028690	0.0389971	0.0491018	0.0213972
BRADI1G35490	OS06G0634300	SB10G024820	0.0224819	0.107376	0.0315873
BRADI5G16290	OS04G0526600	SB06G023160	0.179329	0.147701	0.099439
BRADI3G40370	OS08G0521200	SB07G027220	0.113332	0.13394	0.0935177
BRADI3G00620	OS02G0103200	SB04G000430	0.344205	0.231913	0.113122
BRADI5G09430	OS04G0413200	SB0067S002010	0.243929	0.337759	0.157372
BRADI2G07520	OS01G0226400	SB03G001130	0.110875	0.0437382	0.174421
BRADI3G32350	OS10G0543500	SB01G030270	0.222103	0.262629	0.148476
BRADI3G09580	OS02G0255500	SB04G009280	0.0366641	0.167371	0.023137
BRADI2G09520	OS01G0261100	SB03G010120	0.0953631	0.0163534	0.040293
BRADI3G10810	OS02G0327000	SB03G028370	0.0852756	0.104045	0.0191275
BRADI4G41340	OS12G0174700	SB08G004670	0.163604	0.0929404	0.300213
BRADI1G44040	OS06G0260000	SB10G009380	0.251771	0.131089	0.139284
BRADI4G22630	OS11G0210300	SB01G008730	0.0529539	0.0359592	0.00831179
BRADI1G02790	OS03G0833100	SB01G002510	0.387182	0.226114	0.225811
BRADI4G35880	OS09G0528800	SB02G030630	0.0114655	0.100409	0.015174
BRADI1G03710	OS03G0821200	SB01G003210	0.0998608	0.174687	0.0813068
BRADI1G23550	OS07G0580500	SB02G037500	0.0455152	0.150873	0.0275329
BRADI1G24240	OS07G0568600	SB02G036730	0.0620073	0.0820206	0.00520804
BRADI3G13710	OS08G0115200	SB07G001510	0.10512	0.102671	0.117444
BRADI3G28460	OS10G0471100	SB01G019590	0.0976547	0.161134	0.0706496
BRADI3G29840	OS10G0494000	SB01G018380	0.0390663	0.0455058	0.0478508
BRADI3G28740	OS10G0476600	SB01G019370	0.0238831	0.0495649	0.0117528
BRADI2G53830	OS01G0827700	SB03G038590	0.201356	0.288859	0.152195
BRADI5G10300	OS04G0432000	SB06G016960	0.0810288	0.0592255	0.0492915
BRADI1G76500	OS03G0129100	SB01G048500	0.29001	0.0772452	0.073988
BRADI5G13560	OS04G0481200	SB06G020270	0.214333	0.53366	0.116006
BRADI1G20400	OS07G0632700	SB02G040290	0.0466844	0.0501144	0.00379134
BRADI2G04690	OS01G0175700	SB03G004180	0.117876	0.355815	0.136996
BRADI1G46850	OS06G0192100	SB10G006140	0.124552	0.231668	0.33392
BRADI3G13740	OS08G0116400	SB07G001560	0.0339776	0.0674284	0.0195107
BRADI1G69170	OS03G0231800	SB01G042050	0.035519	0.120861	0.0260019
BRADI1G25270	OS07G0548800	SB02G035830	0.124783	0.0664146	0.0207624
BRADI2G16660	OS05G0562300	SB09G028410	0.0360947	0.0790135	0.0485509
BRADI3G38410	OS08G0478700	SB07G023340	0.0445253	0.0741778	0.0627646
BRADI3G34280	OS10G0576900	SB01G028030	0.0747363	0.18981	0.0290249
BRADI1G67000	OS03G0267600	SB01G039960	0.0259022	0.101884	0.051174
BRADI3G16150	OS03G0577000	SB07G004290	0.0274605	0.0268122	0.0200007
BRADI3G50630	OS02G0657000	SB04G032940	0.173005	0.118147	0.191713
BRADI3G09910	OS09G0272000	SB02G017220	0.146198	0.180662	0.156146
BRADI1G52150	OS06G0103800	SB10G000430	0.0620839	0.109019	0.0730635
BRADI4G10700	OS11G0661400	SB05G026170	0.0333735	0.0123637	0.00543576
BRADI4G20140	OS11G0302800	SB01G000510	0.23148	0.0563933	0.229546
BRADI1G03490	OS03G0823700	SB01G002980	0.0443185	0.163498	0.0141242
BRADI4G29500	OS09G0383300	SB02G023830	0.100562	0.0986495	0.0459818
BRADI4G06690	OS12G0507350	SB08G016240	0.0787121	0.0842873	0.0550216
BRADI3G46930	OS02G0579800	SB04G024020	0.219267	0.198919	0.0655556
BRADI5G24890	OS04G0661200	SB06G031650	0.0691971	0.0517788	0.0426692
BRADI2G02000	OS01G0128400	SB03G007310	0.0458947	0.0302073	0.0202554
BRADI3G57070	OS02G0730400	SB04G029020	0.0415209	0.075813	0.100867
BRADI4G23620	OS11G0186200	SB05G005470	0.0393188	0.0469	0.0674788
BRADI5G24120	OS04G0648800	SB06G030650	0.0556299	0.0511456	0.035313
BRADI1G24390	OS07G0566500	SB02G036620	0.187017	0.203775	0.209498
BRADI3G57950	OS02G0767200	SB04G034230	0.224351	0.105212	0.219743
BRADI2G40000	OS05G0102600	SB09G000320	0.043475	0.119673	0.0599216
BRADI1G68740	OS03G0237100	SB01G041640	0.174534	0.230572	0.0301952
BRADI3G32990	OS10G0553800	SB01G029510	0.0459378	0.0950087	0.0280544
BRADI5G26700	OS04G0684200	SB06G033460	0.0205758	0.0537337	0.0407133
BRADI3G54110	OS02G0796300	SB04G035960	0.0734276	0.0255112	0.00319145
BRADI2G41470	OS01G0567400	SB03G025590	0.188944	0.196559	0.0984167
BRADI4G08220	OS09G0106700	SB02G013010	0.0372459	0.0735033	0.025356
BRADI1G30410	OS06G0643000	SB10G025180	0.0570628	0.0519897	0.00661679
BRADI3G27550	OS10G0440500	SB01G020970	0.0898045	0.0172569	0.0383718
BRADI3G43860	OS02G0504100	SB04G020470	0.0372269	0.139244	0.0173336
BRADI1G16560	OS07G0694000	SB02G044010	0.090331	0.0260986	0.0495591
BRADI3G11600	OS02G0448000	SB04G009050	0.435815	0.0304521	0.118495
BRADI5G16720	OS04G0533300	SB06G023630	0.0244483	0.0903436	0.0422496
BRADI1G02760	OS03G0833300	SB01G002530	0.0449544	0.0201493	0.010928
BRADI1G54320	OS07G0206600	SB02G006150	0.332247	0.225005	0.0938658
BRADI5G12300	OS04G0458900	SB06G018850	0.0905322	0.256165	0.0654417
BRADI1G72490	OS03G0182400	SB01G045110	0.096506	0.0290874	0.00860222
BRADI1G08660	OS03G0748400	SB01G008130	0.0107533	0.0390451	0.021296
BRADI1G62340	OS03G0352200	SB01G035300	0.0257657	0.130425	0.0287643
BRADI2G13610	OS01G0498200	SB03G015670	0.088313	0.0231153	0.0136896
BRADI3G14790	OS08G0141300	SB07G003060	0.108699	0.0738487	0.0173555
BRADI1G70080	OS03G0213300	SB01G042990	0.03305	0.02228	0.0169653
BRADI3G14140	OS08G0127100	SB07G002230	0.198949	0.151018	0.0574287
BRADI1G08380	OS03G0752300	SB01G007830	0.0834597	0.116564	0.0612533
BRADI1G14580	OS03G0618300	SB01G014550	0.0789556	0.149739	0.116482
BRADI3G13250	OS08G0107100	SB07G000730	0.0297313	0.0413174	0.0325912
BRADI1G00950	OS03G0856700	SB01G000580	0.0995495	0.185865	0.163452
BRADI1G65350	OS03G0294700	SB01G038320	0.107284	0.122753	0.0850414
BRADI3G58620	OS02G0757100	SB04G027360	0.110842	0.117817	0.0243035
BRADI1G47510	OS12G0485400	SB06G026720	0.0271086	0.00887262	0.0435203
BRADI1G68040	OS03G0249500	SB01G041030	0.034016	0.0193656	0.0225053
BRADI3G28770	OS10G0477100	SB01G019320	0.0531999	0.0719939	0.0080643
BRADI2G20540	OS05G0506000	SB09G024870	0.101728	0.0179165	0.0493558
BRADI1G74520	OS03G0159400	SB01G046500	0.238682	0.161725	0.132186
BRADI4G40400	OS12G0204500	SB08G006410	0.0339414	0.0977677	0.189122
BRADI1G07320	OS03G0769900	SB01G006860	0.0620276	0.094349	0.0298037
BRADI1G15840	OS03G0438200	SB01G031870	0.0326326	0.167938	0.0132461
BRADI3G12660	OS08G0564800	SB07G023630	0.0457434	0.0315064	0.00801623
BRADI1G10470	OS03G0720800	SB01G009870	0.14852	0.100523	0.212536
BRADI3G46800	OS02G0576700	SB04G023870	0.0298094	0.0508279	0.0188605
BRADI2G59080	OS01G0921600	SB03G044130	0.0430734	0.0258466	0.0159879
BRADI3G52930	OS02G0708400	SB04G030360	0.0837703	0.0664389	0.00537322
BRADI2G50280	OS01G0757200	SB03G035000	0.224009	0.104802	0.170724
BRADI1G58490	OS07G0153000	SB02G003130	0.149014	0.603786	0.233968
BRADI5G21800	OS04G0615800	SB06G028510	0.311547	0.168489	0.0963729
BRADI3G52030	OS02G0687500	SB04G031490	0.034836	0.0791273	0.0592144
BRADI4G03230	OS12G0586000	SB08G019690	0.0807641	0.0787241	0.0540508
BRADI3G48540	OS02G0612000	SB04G025770	0.0513284	0.0152656	0.0247175
BRADI1G26310	OS07G0515100	SB02G034640	0.0337318	0.020526	0.0143124
BRADI3G10080	OS02G0272300	SB04G010270	0.093343	0.206734	0.0669003
BRADI3G51250	OS02G0668000	SB04G032300	0.0860592	0.164534	0.0839722
BRADI3G20660	OS08G0323400	SB03G046910	0.13023	0.102677	0.0219613
BRADI1G60440	OS03G0397400	SB01G033220	0.0475907	0.0371432	0.175596
BRADI3G40050	OS08G0510400	SB07G027700	0.0414837	0.0467843	0.0493842
BRADI4G06900	OS12G0501400	SB08G015550	0.199932	0.295345	0.117284
BRADI2G56810	OS01G0880200	SB03G041660	0.0582824	0.0662791	0.0416089
BRADI1G35340	OS06G0636700	SB10G024910	0.265229	0.153457	0.108384
BRADI1G26690	OS07G0507000	SB02G034240	0.0466324	0.0556988	0.147937
BRADI2G49690	OS01G0747300	SB03G034430	0.0825604	0.205098	0.0934641
BRADI1G49980	OS06G0130600	SB10G002020	0.00925554	0.100987	0.0283664
BRADI1G37250	OS06G0588900	SB04G030940	0.0940224	0.0226434	0.00541358
BRADI2G37370	OS05G0115100	SB09G001610	0.11469	0.100851	0.0476295
BRADI1G66440	OS03G0278000	SB01G039350	0.0468324	0.0350191	0.00642285
BRADI2G07030	OS02G0135800	SB03G001760	0.0344771	0.0334827	0.0115393
BRADI2G31230	OS05G0315200	SB09G012510	0.0438516	0.0211836	0.005745
BRADI3G48370	OS02G0608600	SB04G025560	0.0671032	0.0374204	0.0782376
BRADI1G06290	OS03G0788600	SB01G005770	0.0426988	0.182576	0.0188502
BRADI4G38810	OS09G0570900	SB02G012510	0.0604991	0.0695384	0.0891757
BRADI1G03500	OS03G0823500	SB01G002990	0.201191	0.147827	0.0286222
BRADI1G11760	OS03G0698800	SB01G011150	0.051574	0.0555308	0.0283695
BRADI3G33510	OS10G0563200	SB01G028950	0.0431201	0.0487488	0.00410658
BRADI3G16630	OS08G0156700	SB07G003760	0.0417564	0.00592226	0.0279844
BRADI1G78110	OS03G0107000	SB01G050170	0.0572527	0.0379883	0.0162305
BRADI1G43560	OS06G0284200	SB10G010460	0.0531319	0.039404	0.116388
BRADI2G02610	OS01G0139600	SB03G006640	0.118072	0.261323	0.142824
BRADI1G76060	OS03G0135300	SB01G047970	0.0685282	0.124771	0.026988
BRADI3G52160	OS02G0692000	SB04G031240	0.120542	0.211756	0.0190488
BRADI1G04760	OS03G0806700	SB01G004400	0.0949255	0.0846381	0.0258333
BRADI3G01340	OS03G0639200	SB01G034706	0.0426174	0.0690813	0.0120456
BRADI4G10920	OS11G0660500	SB04G000750	0.0246464	0.0356445	0.00339689
BRADI2G58630	OS01G0915600	SB03G043690	0.0143771	0.023727	0.0188043
BRADI2G37980	OS05G0123200	SB09G002210	0.0738747	0.0837554	0.0076628
BRADI1G06300	OS03G0788500	SB01G005780	0.0501483	0.195574	0.0416448
BRADI3G07610	OS02G0203700	SB04G007110	0.096042	0.0262541	0.020404
BRADI3G05830	OS02G0178500	SB04G005290	0.0399607	0.0438184	0.0682492
BRADI5G01210	OS04G0132500	SB06G001310	0.266541	0.126311	0.301842
BRADI3G40820	OS08G0524200	SB07G026640	0.0562538	0.107027	0.0188371
BRADI1G69240	OS03G0232600	SB01G042180	0.0253485	0.0918805	0.0308477
BRADI1G30200	OS06G0717800	SB10G030320	0.0508165	0.0246628	0.0134324
BRADI2G09030	OS01G0253600	SB03G009730	0.0627674	0.0860476	0.00602246
BRADI2G23060	OS05G0462000	SB09G022720	0.196785	0.225967	0.177692
BRADI1G63200	OS03G0335500	SB01G036160	0.0864289	0.0567654	0.0288165
BRADI5G18640	OS04G0567800	SB06G025680	0.131194	0.0559976	0.0209645
BRADI1G73040	OS03G0173900	SB01G045580	0.0194746	0.0359752	0.034238
BRADI5G19170	OS04G0578800	SB06G026210	0.0948174	0.114489	0.0398817
BRADI4G38730	OS09G0570300	SB02G012420	0.0322532	0.100842	0.0154677
BRADI4G36060	OS09G0532000	SB02G030830	0.0728009	0.205852	0.10414
BRADI3G13870	OS08G0118000	SB07G001760	0.0682885	0.0468798	0.0247848
BRADI2G58830	OS01G0918300	SB03G043870	0.0316287	0.0662594	0.0152183
BRADI5G11880	OS04G0450400	SB06G018375	0.0357613	0.0850002	0.0450913
BRADI2G00220	OS01G0159200	SB03G005280	0.193993	0.118309	0.0295237
BRADI3G58600	OS02G0757900	SB04G027340	0.0238496	0.041718	0.0178665
BRADI1G31800	OS06G0663900	SB10G026530	0.087652	0.0852204	0.0907548
BRADI4G07520	OS12G0478200	SB08G014070	0.236754	0.0540084	0.112077
BRADI3G13750	OS08G0116500	SB07G001570	0.0333984	0.0329732	0.0144682
BRADI2G18530	OS05G0537100	SB09G026830	0.14055	0.152995	0.125977
BRADI2G35700	OS05G0150733	SB09G003900	0.057438	0.194468	0.275632
BRADI3G26900	OS10G0419100	SB01G021470	0.049153	0.153254	0.0172748
BRADI1G74950	OS03G0151600	SB01G046860	0.0605279	0.0789723	0.076152
BRADI1G74000	OS03G0165600	SB01G046140	0.02348	0.0280239	0.00613259
BRADI3G16480	OS08G0157900	SB07G003900	0.0568221	0.0434723	0.0154833
BRADI3G53400	OS02G0717200	SB04G029870	0.0551789	0.117051	0.04921
BRADI1G68460	OS03G0246500	SB01G041150	0.0436019	0.037327	0.012487
BRADI3G30590	OS10G0512400	SB01G017270	0.187623	0.197038	0.10883
BRADI2G54630	OS05G0459600	SB03G039450	0.0956843	0.20721	0.0807177
BRADI2G52560	OS01G0801200	SB03G037260	0.0901136	0.0495527	0.015741
BRADI3G57820	OS02G0768600	SB04G034340	0.0613633	0.0366671	0.0334783
BRADI4G29280	OS09G0375400	SB02G023530	0.0408252	0.0450291	0.070187
BRADI3G49950	OS02G0641000	SB04G033700	0.117882	0.345499	0.0939936
BRADI1G05430	OS03G0797600	SB01G005130	0.04001	0.0353262	0.0912491
BRADI1G08870	OS03G0745600	SB01G008350	0.0514924	0.115719	0.108622
BRADI1G24040	OS07G0571900	SB02G036950	0.0218863	0.019758	0.015127
BRADI2G26260	OS05G0395300	SB09G019520	0.0356017	0.0141868	0.0162039
BRADI3G59200	OS02G0290300	SB06G009200	0.0447436	0.0232498	0.0192216
BRADI3G54830	OS02G0810600	SB04G036650	0.125808	0.115079	0.13666
BRADI1G54680	OS07G0194000	SB02G005730	0.0307422	0.0708119	0.0144941
BRADI2G30540	OS05G0304100	SB01G029530	0.0597744	0.0541158	0.0266097
BRADI2G61940	OS01G0969100	SB03G047200	0.0339151	0.0218592	0.0235169
BRADI4G06510	OS12G0510900	SB08G016450	0.162072	0.12873	0.0210738
BRADI2G60990	OS07G0506000	SB02G034200	0.0543401	0.0511638	0.0108575
BRADI1G51550	OS06G0136500	SB10G002450	0.0364463	0.0936774	0.00299051
BRADI3G37110	OS08G0436100	SB07G021350	0.0542343	0.0788879	0.0351458
BRADI3G59910	OS02G0736200	SB04G028630	0.0546363	0.185135	0.034929
BRADI4G24760	OS11G0162200	SB05G003875	0.0252297	0.0583192	0.00976655
BRADI2G48420	OS01G0720400	SB03G033100	0.192028	0.0609977	0.156318
BRADI2G18640	OS05G0535900	SB09G026770	0.0158392	0.0908685	0.020564
BRADI5G24990	OS04G0662200	SB06G031730	0.10865	0.165529	0.0593078
BRADI1G29730	OS06G0728000	SB10G030910	0.0368446	0.0367613	0.00459795
BRADI4G43530	OS05G0592600	SB09G030590	0.0227271	0.0188591	0.0310227
BRADI1G49600	OS06G0127500	SB10G001660	0.0219442	0.0323482	0.0110009
BRADI3G04270	OS01G0507700	SB07G000380	0.350646	0.125668	0.0859235
BRADI2G44830	OS06G0486000	SB03G029150	0.0728678	0.170544	0.400544
BRADI3G34950	OS08G0380100	SB07G019310	0.0800122	0.1051	0.0186997
BRADI1G68570	OS03G0239300	SB01G041490	0.0759121	0.220646	0.0314263
BRADI1G69490	OS03G0223900	SB01G042410	0.034206	0.0850886	0.0234688
BRADI5G10880	OS09G0467400	SB02G027100	0.123779	0.113442	0.0727939
BRADI1G23590	OS07G0577900	SB02G037460	0.0399155	0.0901877	0.0101268
BRADI3G08960	OS02G0233100	SB04G008370	0.0794504	0.0704076	0.0246524
BRADI3G52320	OS02G0696900	SB04G031030	0.0766754	0.100657	0.173741
BRADI3G13480	OS08G0110800	SB07G001130	0.00954039	0.0467892	0.0075268
BRADI5G17840	OS04G0553401	SB06G024720	0.0968773	0.199998	0.0322325
BRADI4G08430	OS09G0115400	SB02G017910	0.0208072	0.0148734	0.0327821
BRADI2G31910	OS05G0222200	SB09G007330	0.0802844	0.138193	0.0465568
BRADI1G24640	OS07G0564200	SB02G036470	0.0979092	0.15128	0.0348171
BRADI1G28490	OS07G0462200	SB02G011110	0.0424077	0.0971173	0.0105315
BRADI2G16950	OS05G0557600	SB09G028100	0.0259542	0.0251469	0.0332749
BRADI2G43570	OS01G0615500	SB03G027870	0.327186	0.328524	0.235194
BRADI5G02400	OS04G0102500	SB06G000370	0.0391708	0.0990103	0.0172202
BRADI1G36640	OS06G0603000	SB10G023510	0.0208429	0.0418839	0.0494096
BRADI3G15310	OS08G0187800	SB07G005200	0.0364076	0.058874	0.0129907
BRADI2G19050	OS05G0529200	SB09G026370	0.0907708	0.077184	0.0119829
BRADI3G02180	OS02G0122300	SB04G001850	0.0233608	0.0200846	0.0236949
BRADI3G53350	OS03G0717000	SB01G010110	0.0472499	0.0446221	0.00487377
BRADI4G29680	OS09G0394900	SB02G024090	0.0497743	0.0198126	0.00581827
BRADI5G12680	OS04G0465000	SB06G019260	0.0117096	0.0236672	0.0214099
BRADI1G35620	OS06G0625900	SB10G024660	0.135738	0.0625277	0.0515092
BRADI1G46570	OS06G0198900	SB10G006480	0.0397456	0.0914579	0.149247
BRADI1G10530	OS03G0719500	SB01G009940	0.0221492	0.0240363	0.013831
BRADI1G71510	OS03G0195500	SB01G044100	0.10648	0.183343	0.125789
BRADI3G04500	OS02G0159200	SB04G004110	0.0482103	0.0797882	0.0394391
BRADI1G36490	OS06G0606700	SB10G023690	0.117684	0.212507	0.0406812
BRADI3G57610	OS02G0771700	SB04G034530	0.0583672	0.13805	0.0278499
BRADI4G06650	OS12G0508100	SB08G016300	0.174619	0.0698285	0.04838
BRADI1G45790	OS06G0216700	SB10G007430	0.18384	0.141046	0.0521573
BRADI1G10260	OS03G0724300	SB01G009670	0.0887928	0.134746	0.022203
BRADI3G01990	OS02G0121300	SB04G001740	0.0167091	0.0671772	0.00241536
BRADI2G06810	OS10G0548800	SB01G029790	0.0525292	0.112361	0.0122861
BRADI3G42330	OS08G0549200	SB07G024870	0.411823	0.142173	0.278569
BRADI1G10170	OS03G0725800	SB01G009590	0.0963857	0.0981934	0.13052
BRADI3G27610	OS10G0442400	SB01G020920	0.146445	0.13781	0.276228
BRADI2G53690	OS01G0825000	SB03G038410	0.23632	0.209429	0.232258
BRADI3G34020	OS12G0264500	SB01G028410	0.0495396	0.0209659	0.0176896
BRADI4G31600	OS09G0445600	SB02G026080	0.227337	0.241773	0.412887
BRADI5G15070	OS04G0506100	SB06G021910	0.0921669	0.0826935	0.0252653
BRADI2G22940	OS05G0463800	SB09G022810	0.0542436	0.0344161	0.019916
BRADI2G22040	OS05G0482600	SB09G023710	0.0501743	0.0975764	0.00832612
BRADI4G31470	OS09G0442800	SB02G025950	0.0409693	0.0410536	0.0814357
BRADI3G55570	OS02G0819600	SB04G037460	0.056954	0.0991509	0.0145517
BRADI4G45350	OS12G0262700	SB05G000210	0.119996	0.299727	0.0393939
BRADI2G55250	OS01G0854000	SB03G040180	0.0477612	0.167734	0.255185
BRADI2G04510	OS01G0172800	SB03G004370	0.0579419	0.201592	0.0904385
BRADI4G11670	OS04G0151900	SB03G035130	0.0486399	0.105046	0.0115527
BRADI3G22480	OS08G0328300	SB07G016770	0.0350103	0.0279205	0.030591
BRADI1G27050	OS07G0495100	SB02G033960	0.0273731	0.0282475	0.0156424
BRADI1G51640	OS06G0134050	SB10G002260	0.0431233	0.0477409	0.0422654
BRADI1G51630	OS06G0134700	SB10G002300	0.112676	0.190056	0.0478836
BRADI4G38630	OS09G0569200	SB02G012320	0.13007	0.0185135	0.0781783
BRADI2G15410	OS05G0584200	SB09G029860	0.0492691	0.046082	0.0404161
BRADI3G31430	OS10G0521300	SB01G031260	0.0484466	0.0668789	0.0359732
BRADI2G11070	OS01G0284900	SB03G011620	0.290699	0.187658	0.224468
BRADI2G11120	OS01G0286900	SB03G011680	0.0855971	0.27524	0.0560241
BRADI4G04420	OS12G0566000	SB08G018440	0.0681874	0.168827	0.104289
BRADI4G39610	OS12G0236100	SB08G008330	0.0472611	0.241182	0.0352038
BRADI1G15050	OS03G0599800	SB01G015090	0.0486842	0.044295	0.00802182
BRADI3G34000	OS10G0572500	SB01G028420	0.0478467	0.0632505	0.0267564
BRADI3G30220	OS10G0503300	SB01G017800	0.415735	0.120614	0.160602
BRADI4G02600	OS12G0601300	SB08G020580	0.120594	0.0758674	0.0282036
BRADI2G26480	OS05G0392700	SB09G019430	0.0325077	0.00448157	0.0288826
BRADI1G64860	OS03G0300500	SB01G037900	0.150064	0.150096	0.266024
BRADI2G08890	OS01G0252100	SB03G009580	0.0174464	0.0297814	0.021763
BRADI1G19390	OS07G0655300	SB02G041470	0.028857	0.0181887	0.0264306
BRADI3G43540	OS02G0488600	SB04G019280	0.0765109	0.0130708	0.0513068
BRADI3G53540	OS02G0719000	SB04G029740	0.124934	0.16	0.0293437
BRADI3G53520	OS02G0718900	SB04G029750	0.0306808	0.0415659	0.0070711
BRADI1G66220	OS03G0281000	SB01G039040	0.0537764	0.0709878	0.00963973
BRADI3G55910	OS02G0823900	SB04G037850	0.0567223	0.0749063	0.231946
BRADI5G24960	OS04G0661900	SB06G031700	0.0325424	0.0277118	0.00657263
BRADI1G15370	OS03G0586800	SB01G015530	0.00840318	0.036511	0.0557929
BRADI2G21290	OS05G0494100	SB09G024220	0.0466736	0.0372219	0.0240821
BRADI1G20870	OS07G0616500	SB02G039240	0.100553	0.0387156	0.100751
BRADI3G11130	OS02G0440000	SB08G003330	0.0177161	0.0544842	0.0254462
BRADI5G08830	OS04G0403701	SB06G015150	0.0602298	0.0865103	0.0244068
BRADI4G05500	OS12G0541700	SB08G017280	0.064959	0.0380834	0.0282378
BRADI3G57510	OS02G0773400	SB04G034650	0.0281239	0.0904159	0.0382285
BRADI4G08080	OS12G0407500	SB02G000980	0.0352371	0.0427705	0.00820079
BRADI3G40520	OS08G0519800	SB07G026995	0.035418	0.0372035	0.0273
BRADI3G47370	OS02G0590800	SB04G024470	0.0247111	0.169192	0.0409622
BRADI1G55710	OS07G0176200	SB02G004250	0.110356	0.0759702	0.0756918
BRADI2G26040	OS05G0399100	SB09G019630	0.0501419	0.10794	0.0292515
BRADI2G58690	OS01G0916600	SB03G043760	0.017144	0.0683363	0.0223032
BRADI5G15360	OS04G0509600	SB06G022230	0.0855631	0.176006	0.0490853
BRADI2G43350	OS01G0612600	SB03G027730	0.0253777	0.0336701	0.0181317
BRADI2G23720	OS05G0449600	SB09G022050	0.0972168	0.13985	0.0365542
BRADI1G12190	OS03G0687000	SB01G011700	0.0699537	0.132442	0.00909819
BRADI4G29600	OS09G0392100	SB02G024030	0.154644	0.0616905	0.0380148
BRADI2G02900	OS01G0144000	SB03G006320	0.0315534	0.0393361	0.0187102
BRADI5G24060	OS04G0649700	SB06G030780	0.0614833	0.0815705	0.0322949
BRADI4G08420	OS09G0114500	SB02G013180	0.0773699	0.0487773	0.013383
BRADI4G00330	OS12G0640600	SB01G047540	0.0805179	0.0792	0.0217328
BRADI3G51480	OS02G0673100	SB04G032070	0.435749	0.246809	0.424717
BRADI1G25430	OS07G0544800	SB02G035610	0.0652789	0.166843	0.0218561
BRADI5G19250	OS04G0581100	SB06G026350	0.304245	0.165818	0.296226
BRADI4G18840	OS11G0497350	SB05G017720	0.103697	0.11238	0.0413184
BRADI3G04090	OS03G0698900	SB01G011140	0.0389863	0.031246	0.00557017
BRADI3G42000	OS08G0545000	SB07G025230	0.176371	0.116475	0.0382901
BRADI2G07330	OS01G0223600	SB03G001310	0.0411166	0.0482776	0.0488323
BRADI3G38400	OS08G0478500	SB07G023330	0.0469148	0.0118202	0.00973887
BRADI4G38260	OS09G0565200	SB02G011330	0.00996183	0.224306	0.0253556
BRADI3G55830	OS02G0822000	SB04G037660	0.0300904	0.0853141	0.0124193
BRADI3G15490	OS08G0178800	SB07G004973	0.0740896	0.0697202	0.0781677
BRADI3G16450	OS08G0158500	SB07G003970	0.00658052	0.0725318	0.0431365
BRADI2G14220	OS05G0595300	SB09G030830	0.0463638	0.052482	0.0293863
BRADI1G65440	OS03G0293500	SB01G038360	0.0742992	0.064711	0.0288797
BRADI1G71040	OS03G0201901	SB01G043720	0.319093	0.193409	0.120429
BRADI2G53390	OS01G0818400	SB03G038080	0.0514264	0.061379	0.0500721
BRADI3G40580	OS08G0518200	SB07G026910	0.0652824	0.0581694	0.0466252
BRADI3G29280	OS10G0485500	SB01G018900	0.0249075	0.0799975	0.0254356
BRADI5G20780	OS04G0602900	SB01G048060	0.0288775	0.0919389	0.0160973
BRADI3G57910	OS02G0767300	SB04G034240	0.176128	0.311846	0.140673
BRADI3G25920	OS10G0405300	SB01G022390	0.100086	0.0510314	0.0395493
BRADI4G19060	OS11G0490900	SB05G017130	0.456216	0.299387	0.301603
BRADI3G48620	OS02G0613100	SB04G025885	0.603201	0.247279	0.0706402
BRADI1G66670	OS03G0274700	SB01G039640	0.0229605	0.0589498	0.0230259
BRADI1G78210	OS03G0105600	SB01G050310	0.0422619	0.113531	0.0349982
BRADI1G77510	OS03G0115400	SB01G049570	0.0628733	0.0691449	0.0438727
BRADI2G25120	OS05G0419100	SB09G020610	0.0355853	0.0416489	0.0349297
BRADI3G13220	OS08G0105100	SB07G000565	0.068505	0.0684541	0.0154732
BRADI2G04310	OS01G0170000	SB03G004540	0.0650124	0.19012	0.0967908
BRADI2G54260	OS01G0835700	SB03G039060	0.200126	0.133469	0.108585
BRADI1G01830	OS03G0847851	SB01G001380	0.13887	0.0437129	0.0208235
BRADI2G25320	OS05G0414700	SB09G020410	0.0573253	0.284391	0.0314227
BRADI3G23040	OS10G0203000	SB01G024860	0.0265379	0.0592322	0.136616
BRADI3G41600	OS08G0538600	SB07G025770	0.065382	0.0567176	0.220653
BRADI1G03090	OS03G0830200	SB01G002350	0.330337	0.404895	0.280732
BRADI2G04090	OS01G0166500	SB03G004780	0.228024	0.0729436	0.0478156
BRADI5G22590	OS04G0627300	SB06G029320	0.0997454	0.527835	0.0702602
BRADI1G75100	OS03G0149200	SB01G046980	0.0721692	0.114917	0.0230661
BRADI1G71790	OS03G0191200	SB01G044450	0.110335	0.0978462	0.0608674
BRADI2G28390	OS05G0355200	SB09G017100	0.0934418	0.0440642	0.03406
BRADI1G26530	OS07G0509800	SB02G034370	0.0709486	0.0538387	0.0456467
BRADI3G34070	OS10G0573400	SB01G028330	0.052787	0.0193512	0.074512
BRADI3G28430	OS10G0470900	SB01G019610	0.0167573	0.140783	0.0166237
BRADI2G53610	OS01G0823500	SB03G038320	0.22748	0.23174	0.0818662
BRADI5G20290	OS04G0597300	SB06G027290	0.0781424	0.287704	0.299404
BRADI1G65520	OS03G0292100	SB01G038410	0.109183	0.0580043	0.0323731
BRADI3G51070	OS02G0665300	SB04G032460	0.102226	0.362487	0.141549
BRADI2G22480	OS05G0474400	SB09G023220	0.0460645	0.0223223	0.011407
BRADI4G29050	OS09G0370000	SB02G023280	0.177917	0.449745	0.124092
BRADI3G34030	OS10G0572900	SB01G028400	0.0303398	0.0871617	0.0176208
BRADI2G24930	OS05G0423500	SB09G020780	0.0933869	0.0935934	0.046861
BRADI2G19580	OS01G0304300	SB09G025850	0.0235739	0.0493111	0.0623225
BRADI2G02870	OS01G0143300	SB03G006350	0.0464443	0.0944033	0.0284276
BRADI1G05420	OS03G0797700	SB01G005120	0.0176606	0.0160022	0.0142369
BRADI1G50920	OS08G0559700	SB07G024060	0.062733	0.156517	0.0293178
BRADI5G26820	OS04G0682800	SB06G033310	0.0213709	0.0645118	0.0543971
BRADI3G29230	OS10G0484800	SB01G018950	0.604185	0.318423	0.0992775
BRADI1G68540	OS03G0240500	SB01G041460	0.0213805	0.0892438	0.0302331
BRADI2G11510	OS01G0301000	SB03G012450	0.0371154	0.100042	0.0630515
BRADI1G04700	OS08G0560900	SB01G004330	0.0653814	0.17349	0.034449
BRADI2G20400	OS05G0508800	SB09G024990	0.135159	0.0936834	0.0677615
BRADI1G67270	OS03G0263900	SB01G040210	0.0535226	0.0148104	0.0625075
BRADI1G51780	OS06G0110000	SB10G000920	0.0519681	0.243458	0.077821
BRADI3G14530	OS08G0137300	SB07G002850	0.112287	0.138217	0.146319
BRADI4G19570	OS11G0433500	SB0010S021250	0.0251876	0.0173241	0.00917775
BRADI5G14260	OS04G0493100	SB06G021190	0.0284497	0.0601803	0.049088
BRADI4G34040	OS09G0494200	SB02G028770	0.0456147	0.0358953	0.0102605
BRADI2G57500	OS01G0894300	SB03G042460	0.0619509	0.0242889	0.0126735
BRADI5G02390	OS04G0102600	SB06G000390	0.0542527	0.0525471	0.0227973
BRADI1G36340	OS06G0608300	SB10G023820	0.0280664	0.108033	0.0132358
BRADI1G65170	OS03G0296800	SB01G038190	0.0160342	0.120848	0.0215023
BRADI2G31100	OS05G0292200	SB04G029230	0.0095504	0.0399203	0.0231207
BRADI1G03690	OS03G0821300	SB01G003190	0.0899085	0.13233	0.0143388
BRADI5G05120	OS04G0282200	SB06G005440	0.167489	0.331098	0.110746
BRADI2G60150	OS01G0936800	SB03G045240	0.0177871	0.0504472	0.0108506
BRADI2G11100	OS05G0139100	SB09G003090	0.183453	0.146773	0.0832866
BRADI2G11050	OS01G0284500	SB03G011590	0.141379	0.130902	0.120047
BRADI3G57840	OS06G0210100	SB10G006960	0.0322534	0.0240726	0.0167264
BRADI3G08250	OS02G0220600	SB04G007760	0.0649079	0.0527861	0.0217007
BRADI1G11980	OS03G0693000	SB01G011420	0.028579	0.0603955	0.0201962
BRADI1G37150	OS06G0590500	SB10G022930	0	0	0.456013
BRADI1G25340	OS07G0546100	SB02G035710	0.0200374	0.144846	0.0179581
BRADI2G16160	OS05G0567100	SB09G028740	0.0502654	0.0240455	0.00587815
BRADI3G50110	OS02G0644100	SB04G033510	0.0172522	0.021155	0.0344542
BRADI3G13820	OS08G0117400	SB07G001680	0.0240754	0.0305388	0.00983938
BRADI1G28390	OS07G0467600	SB02G032850	0.033033	0.0164537	0.0573893
BRADI1G76660	OS03G0127700	SB01G048690	0.110242	0.142451	0.0316002
BRADI1G77330	OS03G0118200	SB01G049360	0.146435	0.176865	0.119854
BRADI2G14400	OS05G0593100	SB09G030620	0.0226718	0.0648695	0.00314253
BRADI4G17460	OS11G0523700	SB05G019530	0.117989	0.0941879	0.0364449
BRADI5G12330	OS04G0459500	SB06G018880	0.0676673	0.154007	0.0266172
BRADI1G14350	OS03G0626700	SB01G014210	0.210351	0.259864	0.221106
BRADI4G00230	OS12G0640800	SB08G023260	0.0444579	0.0209006	0.0224653
BRADI1G08000	OS03G0758600	SB01G007520	0.0337007	0.070484	0.00959679
BRADI3G37130	OS08G0434100	SB07G021330	0.0749627	0.188307	0.108222
BRADI5G23570	OS04G0641400	SB06G030330	0.0509152	0.150815	0.0208377
BRADI1G37870	OS06G0561000	SB10G022160	0.132651	0.0528922	0.0137148
BRADI2G09850	OS02G0245000	SB03G010420	0.0294065	0.0521926	0.0128068
BRADI3G36390	OS08G0428800	SB07G020920	0.0435136	0.105168	0.0417106
BRADI2G34250	OS05G0171900	SB09G005270	0.114319	0.0517536	0.0429079
BRADI2G04840	OS01G0177400	SB03G004020	0.337377	0.163135	0.0529578
BRADI1G34790	OS06G0708832	SB10G029510	0.0508421	0.107999	0.0368751
BRADI3G19310	OS08G0266300	SB07G009470	0.0332808	0.164712	0.0541425
BRADI3G19290	OS08G0266200	SB07G009460	0.0549873	0.0279853	0.0624325
BRADI3G19690	OS08G0277900	SB06G030000	0.0239928	0.0195817	0.025798
BRADI1G06810	OS03G0780500	SB01G006320	0.0334583	0.110888	0.029703
BRADI3G49610	OS03G0387100	SB04G026920	0.0235656	0.0604354	0.00377014
BRADI4G01910	OS12G0612400	SB08G021330	0.0453262	0.0410861	0.021949
BRADI3G33820	OS10G0567300	SB01G046380	0.0584803	0.0672491	0.0159626
BRADI2G16440	OS05G0564800	SB09G028580	0.0533778	0.063053	0.0240366
BRADI1G46730	OS06G0193000	SB10G006220	0.00696072	0.024322	0.0211047
BRADI3G29780	OS10G0492600	SB01G018430	0.12758	0.120187	0.193257
BRADI1G34700	OS06G0708000	SB10G029400	0.0456308	0.0539235	0.0459783
BRADI1G11070	OS03G0706900	SB01G010680	0.0593653	0.0250751	0.0137496
BRADI2G15570	OS05G0577500	SB09G029430	0.159735	0.136044	0.0886819
BRADI1G59270	OS07G0109400	SB02G013130	0.0866009	0.126855	0.0286516
BRADI1G19210	OS07G0657200	SB02G041640	0.0394174	0.0224469	0.00448104
BRADI2G14910	OS05G0579100	SB09G029530	0.0154979	0.0170838	0.0724792
BRADI5G25100	OS04G0663200	SB06G031850	0.0543734	0.0160617	0.0287763
BRADI1G67590	OS03G0258900	SB01G040550	0.219775	0.124446	0.259462
BRADI3G01930	OS02G0120800	SB04G001690	0.0108774	0.0810001	0.0349781
BRADI3G42590	OS08G0554000	SB07G024580	0.0257674	0.0198413	0.0207469
BRADI3G40240	OS08G0513700	SB07G027420	0.050205	0.0124876	0.0126082
BRADI5G09930	OS04G0421900	SB06G016440	0.0404072	0.0316187	0.0193991
BRADI4G23190	OS11G0199700	SB05G006160	0.0246942	0.0972597	0.0044919
BRADI1G11040	OS03G0705300	SB01G010710	0.0186724	0.0613022	0.0287514
BRADI3G59050	OS02G0751800	SB10G007800	0.0871404	0.0507136	0.289909
BRADI1G45710	OS06G0218600	SB10G007520	0.364779	0.100052	0.0917603
BRADI1G02220	OS03G0840900	SB01G001810	0.0262712	0.0414925	0.00822897
BRADI3G59920	OS02G0736100	SB04G028640	0.0873217	0.0412736	0.0290631
BRADI3G36630	OS08G0433100	SB07G021180	0.0247058	0.0575011	0.00870047
BRADI3G10730	OS02G0325600	SB08G003180	0.197316	0.150054	0.127378
BRADI3G36740	OS08G0435725	SB07G021280	0.122577	0.147635	0.172873
BRADI4G30270	OS09G0415700	SB02G024670	0.0572716	0.133701	0.0587489
BRADI1G37330	OS06G0581000	SB10G022800	0.0323858	0.201624	0.0760642
BRADI1G05100	OS03G0801900	SB01G004790	0.0983345	0.0848832	0.0839149
BRADI1G09530	OS03G0735100	SB01G008930	0.033021	0.0561912	0.0106458
BRADI2G08350	OS01G0239700	SB03G000350	0.0647975	0.0658951	0.0586723
BRADI3G11090	OS02G0313400	SB04G012930	0.00976283	0.0286606	0.0262074
BRADI2G45320	OS01G0652100	SB03G029700	0.0762366	0.17279	0.0875667
BRADI4G28500	OS03G0213100	SB01G043020	0.0128432	0.0532003	0.0261276
BRADI1G21550	OS07G0614500	SB02G039166	0.0206498	0.0408673	0.0109627
BRADI4G01820	OS12G0613000	SB08G021370	0.0379552	0.0966422	0.0126351
BRADI1G28230	OS07G0471900	SB02G033000	0.192711	0.126728	0.0495584
BRADI5G26890	OS03G0655700	SB06G033720	0.0229792	0.028711	0.0768272
BRADI3G02830	OS02G0130000	SB04G002500	0.0440927	0.0968963	0.0335275
BRADI3G34250	OS10G0577800	SB01G027920	0.0417684	0.0100017	0.0125242
BRADI1G01130	OS03G0854500	SB01G000730	0.0681297	0.026955	0.00563897
BRADI3G20790	OS10G0160000	SB01G025350	0.0421663	0.0161656	0.0062711
BRADI3G45530	OS02G0550600	SB04G022350	0.03771	0.085001	0.0196086
BRADI4G24390	OS11G0171500	SB05G004610	0.0260206	0.0527039	0.0433695
BRADI2G24150	OS05G0437300	SB09G021560	0.0240378	0.0842419	0.0156079
BRADI3G38200	OS08G0472000	SB07G022965	0.028935	0.0415801	0.106236
BRADI1G76830	OS03G0125800	SB01G048800	0.053181	0.0491969	0.0368505
BRADI5G13640	OS06G0342100	SB06G018340	0.0108593	0.0657057	0.0380726
BRADI2G60450	OS01G0940100	SB03G045420	0.0351325	0.0859905	0.0347558
BRADI3G06970	OS02G0194300	SB04G006460	0.0693993	0.102052	0.0100379
BRADI4G33610	OS09G0486700	SB02G028250	0.509019	0.185095	0.161806
BRADI2G13450	OS01G0528800	SB04G011550	0.100149	0.0151573	0.0351026
BRADI4G34230	OS09G0498800	SB02G028940	0.0340603	0.0231721	0.0797271
BRADI3G19060	OS08G0250200	SB03G027470	0.0445831	0.0385477	0.0112411
BRADI3G47400	OS02G0591800	SB04G024510	0.0417991	0.0218764	0.0275582
BRADI2G48850	OS01G0729900	SB03G033560	0.0346971	0.0418194	0.0522852
BRADI2G11860	OS01G0312500	SB03G012830	0.292004	0.141951	0.118839
BRADI4G07040	OS12G0497400	SB08G015410	0.0275515	0.0776818	0.0193319
BRADI2G05900	OS01G0195066	SB03G002960	0.0556266	0.268556	0.0679195
BRADI1G04710	OS03G0807200	SB01G004340	0.0412649	0.0207549	0.0337863
BRADI1G50270	OS06G0114000	SB10G001120	0.0131418	0.0470645	0.0435472
BRADI3G56640	OS02G0721600	SB04G029600	0.0341188	0.0340415	0.0097663
BRADI5G10810	OS04G0440000	SB06G017370	0.0225663	0.0163264	0.0226708
BRADI2G21120	OS05G0496200	SB09G024340	0.0564432	0.110213	0.0110527
BRADI1G20270	OS07G0634600	SB02G040470	0.0742401	0.072945	0.0295483
BRADI2G46380	OS01G0675100	SB03G030950	0.0349596	0.0972525	0.00285345
BRADI1G76420	OS03G0130300	SB01G048380	0.170012	0.140914	0.232121
BRADI1G24710	OS07G0563400	SB02G036440	0.164245	0.0727304	0.0234066
BRADI1G24790	OS07G0561300	SB02G036360	0.146126	0.0632636	0.100249
BRADI1G30420	OS06G0643500	SB10G025210	0.0621477	0.185031	0.0656457
BRADI3G50840	OS02G0661600	SB04G032710	0.161389	0.136654	0.269164
BRADI2G45580	OS01G0659200	SB03G030060	0.0139238	0.0314666	0.00704909
BRADI2G04920	OS01G0178600	SB03G003930	0.249819	0.530342	0.106562
BRADI3G36190	OS01G0896300	SB03G042580	0.0775987	0.0788691	0.0553621
BRADI1G66250	OS02G0221600	SB01G039080	0.0701814	0.0868315	0.0211548
BRADI5G13980	OS04G0488000	SB06G020890	0.0746191	0.0461746	0.00826731
BRADI2G50800	OS01G0764400	SB03G035460	0.0276516	0.0508354	0.0211208
BRADI1G22730	OS10G0337500	SB02G038270	0.072181	0.157303	0.0487525
BRADI3G59320	OS02G0747400	SB04G027960	0.129723	0.112558	0.0487489
BRADI1G44200	OS06G0254700	SB10G009170	0.0393876	0.0224637	0.203947
BRADI4G31270	OS09G0439600	SB02G025750	0.0385795	0.0899411	0.0327061
BRADI2G02310	OS01G0134700	SB03G007000	0.0904032	0.33111	0.138939
BRADI3G46390	OS02G0566800	SB04G023470	0.0984422	0.0783309	0.0527596
BRADI2G19700	OS05G0517500	SB09G025690	0.0493358	0.0184524	0.0387702
BRADI1G67370	OS03G0262700	SB01G040310	0.0301994	0.0349199	0.0418046
BRADI2G02600	OS01G0139200	SB03G006650	0.0552767	0.0415713	0.0281821
BRADI1G55740	OS07G0176900	SB02G004280	0.0771822	0.0614064	0.0197548
BRADI4G13950	OS11G0610700	SB05G024260	0.0115632	0.0354375	0.00850598
BRADI1G15290	OS03G0592500	SB01G015400	0.0525154	0.167659	0.0402685
BRADI1G72640	OS03G0180400	SB01G045210	0.0298581	0.0467785	0.00352578
BRADI3G37650	OS08G0459600	SB07G022500	0.0337999	0.0596425	0.040665
BRADI2G58980	OS01G0920400	SB03G044010	0.0324489	0.0455128	0.00949739
BRADI3G57970	OS02G0766600	SB04G034180	0.0419314	0.0584282	0.0355587
BRADI1G07440	OS03G0767800	SB01G006960	0.0218917	0.0516518	0.0247019
BRADI4G07810	OS11G0484400	SB05G016730	0.030555	0.0971681	0.00427059
BRADI1G30140	OS06G0716800	SB10G030250	0.022666	0.0605649	0.0192213
BRADI4G37040	OS09G0547300	SB02G031860	0.0344323	0.0685093	0.0129902
BRADI3G28850	OS02G0293900	SB07G028870	0.0688306	0.351673	0.0307039
BRADI3G01690	OS02G0118200	SB04G001360	0.0656182	0.050929	0.11278
BRADI3G48690	OS02G0614200	SB04G025950	0.0715994	0.106852	0.0208178
BRADI1G42620	OS06G0325500	SB10G012720	0.0521716	0.0788166	0.0159455
BRADI1G06630	OS03G0783700	SB01G006180	0.0427645	0.0635793	0.0055119
BRADI4G37450	OS09G0554300	SB02G032330	0.111243	0.165596	0.135599
BRADI3G05760	OS02G0177800	SB04G005240	0.0452146	0.0124998	0.0510859
BRADI2G47940	OS01G0710000	SB03G032630	0.0180916	0.0497181	0.0233181
BRADI1G37860	OS06G0561200	SB10G022170	0.0434561	0.0584922	0.0255991
BRADI2G19060	OS05G0529000	SB09G026360	0.0518388	0.0183294	0.0159913
BRADI2G54220	OS01G0834700	SB03G039020	0.0181094	0.0260598	0.0372402
BRADI5G23250	OS04G0636100	SB06G029980	0.0586801	0.0236333	0.0431121
BRADI3G21030	OS10G0148100	SB01G026190	0.0921411	0.209447	0.128293
BRADI4G07870	OS12G0438900	SB01G012940	0.0450489	0.0896936	0.0120053
BRADI1G69150	OS03G0231150	SB01G042030	0.0484547	0.151395	0.0606877
BRADI1G69340	OS03G0225700	SB01G042280	0.12024	0.209467	0.0615584
BRADI1G07540	OS03G0765800	SB01G007060	0.0805923	0.0189627	0.00648872
BRADI3G36830	OS08G0442350	SB07G021790	0.46857	0.0414402	0.128996
BRADI3G54020	OS02G0794700	SB04G035840	0.0331427	0.0547008	0.0144262
BRADI5G21060	OS04G0608300	SB06G027920	0.0801899	0.116781	0.197168
BRADI3G40560	OS08G0519400	SB07G026920	0.0214197	0.0296941	0.0234625
BRADI1G30540	OS06G0644100	SB10G025260	0.0353812	0.0550124	0.00179078
BRADI1G66620	OS03G0275500	SB01G039590	0.0307286	0.0243942	0.01434
BRADI2G43160	OS01G0610100	SB03G027540	0.0385978	0.039154	0.00522915
BRADI2G41270	OS01G0559600	SB03G025440	0.112993	0.0624327	0.077543
BRADI1G07530	OS03G0765900	SB01G007050	0.102176	0.162099	0.033566
BRADI1G36460	OS06G0607000	SB10G023710	0.0538171	0.0573385	0.0106315
BRADI2G45170	OS01G0648000	SB03G029520	0.151505	0.188776	0.144204
BRADI2G02730	OS01G0141100	SB03G006580	0.00777066	0.00641346	0.0261491
BRADI2G54940	OS01G0848400	SB03G039840	0.0269837	0.111837	0.135946
BRADI4G44850	OS05G0346800	SB09G016240	0.608261	0.12647	0.1637
BRADI3G48360	OS02G0608500	SB04G025550	0.0523563	0.129756	0.0649179
BRADI4G00270	OS08G0407200	SB06G032440	0.0296153	0.0269143	0.0312325
BRADI5G26610	OS04G0685300	SB06G033570	0.0686711	0.0482648	0.0283313
BRADI3G33430	OS10G0561900	SB01G028980	0.0338526	0.0143347	0.0178877
BRADI1G55840	OS07G0239500	SB02G007040	0.028497	0.0778912	0.032238
BRADI5G15440	OS04G0511400	SB06G022300	0.589066	0.174483	0.0905128
BRADI4G25020	OS11G0158832	SB05G003750	0.0626722	0.170943	0.0331374
BRADI5G09300	OS03G0646100	SB06G033640	0.0119748	0.106973	0.0613523
BRADI1G65620	OS03G0289200	SB01G038550	0.0124705	0.0534093	0.00752034
BRADI1G22020	OS07G0604500	SB02G038750	0.045685	0.0750073	0.0261726
BRADI4G43680	OS03G0690600	SB01G039670	0.0714836	0.0930549	0.0146765
BRADI5G16140	OS04G0524400	SB06G022970	0.0874234	0.120224	0.0459689
BRADI2G61850	OS02G0109100	SB04G035950	0.0463025	0.0618455	0.0169353
BRADI5G15260	OS04G0508800	SB06G022130	0.0612707	0.101002	0.126478
BRADI1G65950	OS03G0283600	SB01G038850	0.0373933	0.0194733	0.0215749
BRADI1G17300	OS07G0686400	SB02G043590	0.0840043	0.110604	0.0223046
BRADI2G55040	OS01G0850400	SB03G039950	0.0506939	0.128866	0.0314319
BRADI2G53800	OS01G0827300	SB03G038550	0.182549	0.337603	0.157559
BRADI3G02960	OS02G0132200	SB04G002670	0.113655	0.107758	0.0308069
BRADI2G25390	OS05G0411600	SB09G020330	0.0162607	0.0241949	0.0069603
BRADI1G18800	OS07G0661100	SB02G041960	0.0302043	0.0603021	0.0220577
BRADI5G25350	OS04G0665800	SB06G032010	0.0336226	0.0988682	0.0243637
BRADI1G04850	OS03G0805300	SB01G004530	0.0233531	0.0504756	0.00824492
BRADI1G74660	OS01G0100100	SB03G009250	0.0382097	0.0810258	0.00523562
BRADI5G23300	OS04G0495800	SB06G021370	0.0473738	0.0762212	0.0124235
BRADI1G23660	OS07G0575900	SB02G037340	0.0865178	0.120482	0.191497
BRADI3G33590	OS10G0563900	SB01G028810	0.28128	0.0757789	0.185724
BRADI3G50080	OS02G0643800	SB04G033550	0.107324	0.273565	0.191088
BRADI1G77630	OS04G0136900	SB06G001380	0.0389954	0.0717315	0.0282838
BRADI1G68170	OS03G0246900	SB01G041130	0.0976849	0.244034	0.0691217
BRADI5G00580	OS04G0165300	SB02G030240	0.0559086	0.017599	0.00412223
BRADI4G28280	OS09G0334500	SB02G022290	0.154069	0.331646	0.0564789
BRADI4G05210	OS12G0552500	SB08G017660	0.152708	0.103873	0.0493522
BRADI2G13180	OS01G0377700	SB03G041070	0.0435663	0.0560302	0.0117227
BRADI1G19640	OS03G0360800	SB02G041190	0.0306897	0.339604	0.117824
BRADI1G70210	OS03G0212600	SB01G043070	0.100147	0.0778599	0.0930269
BRADI2G45740	OS01G0662600	SB03G030300	0.0381869	0.0785255	0.0103579
BRADI1G23010	OS03G0435300	SB02G037940	0.025947	0.370317	0.0531766
BRADI2G58190	OS01G0908700	SB03G043290	0.0473596	0.0182731	0.025737
BRADI1G70180	OS03G0212700	SB01G043060	0.0216081	0.0240633	0.00283782
BRADI4G12920	OS11G0629300	SB05G025160	0.0164069	0.0749003	0.0625542
BRADI1G66740	OS03G0786700	SB01G039720	0.0398214	0.0753681	0.0265042
BRADI5G25750	OS04G0671700	SB06G032470	0.0517118	0.0442899	0.00812157
BRADI1G34760	OS06G0708600	SB10G029490	0.0392703	0.0616808	0.033399
BRADI2G21210	OS05G0495100	SB09G024280	0.0425317	0.0145911	0.0383482
BRADI2G01100	OS01G0112500	SB03G008200	0.0628805	0.0273449	0.0685116
BRADI3G50800	OS02G0661000	SB04G032760	0.0338982	0.0969161	0.0336515
BRADI1G63630	OS03G0327100	SB01G036590	0.0563146	0.0597842	0.129065
BRADI4G37580	OS09G0556000	SB02G032420	0.0211463	0.035121	0.0350992
BRADI2G36970	OS05G0135900	SB09G002860	0.0706602	0.0900844	0.15806
BRADI2G26270	OS05G0396900	SB09G019540	0.0671244	0.0496748	0.125498
BRADI2G26450	OS05G0393200	SB09G019460	0.0483539	0.0967178	0.0618808
BRADI1G64140	OS03G0315400	SB01G037110	0.301399	0.252179	0.265329
BRADI2G47230	OS01G0917900	SB03G043850	0.287228	0.0810969	0.140586
BRADI5G07350	OS04G0378200	SB06G013230	0.0192441	0.138499	0.00879091
BRADI2G58870	OS01G0919500	SB03G043910	0.0185672	0.0875616	0.00828181
BRADI1G08470	OS03G0750800	SB01G007950	0.0158795	0.0179944	0.0103406
BRADI1G39950	OS06G0502900	SB02G039100	0.0331753	0.0190095	0.012612
BRADI5G24870	OS04G0660500	SB06G031600	0.0501411	0.0301277	0.0158276
BRADI2G22410	OS05G0475400	SB09G023310	0.124541	0.151497	0.0343079
BRADI2G40720	OS05G0346400	SB09G016210	0.0334081	0.0910162	0.0128267
BRADI3G43300	OS01G0276100	SB03G011050	0.0362715	0.0246912	0.0080801
BRADI5G08980	OS04G0405800	SB06G015280	0.0314882	0.0253026	0.0101822
BRADI3G12470	OS08G0562200	SB07G023900	0.028065	0.0196092	0.0132852
BRADI5G09120	OS04G0407900	SB06G015320	0.0974011	0.227876	0.0442753
BRADI2G39980	OS05G0102900	SB09G000340	0.0620241	0.00636992	0.0165413
BRADI3G53370	OS02G0716500	SB04G029920	0.0230663	0.0397436	0.0198116
BRADI3G07070	OS02G0195800	SB04G006540	0.0407224	0.0186337	0.0380178
BRADI1G64060	OS03G0318600	SB01G037050	0.0893812	0.0110921	0.0309411
BRADI2G10140	OS01G0270100	SB03G010730	0.0245489	0.0376261	0.0105304
BRADI1G74560	OS03G0158500	SB01G046550	0.017693	0.0361762	0.0284812
BRADI1G61340	OS03G0374500	SB01G034210	0.176327	0.143547	0.0355457
BRADI1G04030	OS03G0816500	SB01G003600	0.0905577	0.0725362	0.446953
BRADI2G52390	OS11G0446000	SB03G037090	0.0988021	0.162615	0.0609366
BRADI2G44040	OS01G0625200	SB03G028460	0.0583081	0.094653	0.0300738
BRADI2G17560	OS05G0550250	SB09G027580	0.155122	0.133028	0.0583916
BRADI4G06660	OS12G0507700	SB08G016280	0.391688	0.174766	0.065836
BRADI3G11520	OS02G0433600	SB03G028030	0.0506878	0.0429339	0.0256374
BRADI1G33310	OS06G0687800	SB10G027960	0.0109946	0.0456465	0.0230054
BRADI1G25910	OS06G0685100	SB02G035070	0.103732	0.120779	0.101617
BRADI1G48160	OS06G0168700	SB10G004790	0.0623955	0.0939914	0.0320321
BRADI4G01130	OS12G0625000	SB08G022280	0.0171266	0.103305	0.0215664
BRADI1G56010	OS07G0173100	SB02G004080	0.0571221	0.125642	0.0456954
BRADI1G11830	OS03G0695600	SB01G011260	0.0406472	0.0179656	0.00718482
BRADI1G14110	OS03G0635800	SB01G014000	0.0712967	0.150965	0.0465903
BRADI1G09030	OS03G0743900	SB01G008450	0.0360534	0.0605502	0.0950834
BRADI4G05950	OS12G0533500	SB08G016860	0.023897	0.101466	0.0527785
BRADI1G11000	OS03G0704100	SB01G010750	0.0752959	0.111804	0.0291557
BRADI3G02930	OS02G0130900	SB04G002650	0.0860661	0.0594135	0.0706254
BRADI2G59240	OS01G0924400	SB03G044320	0.0561405	0.0616334	0.0611544
BRADI2G20890	OS05G0498700	SB01G000960	0.0406147	0.0418939	0.00858155
BRADI2G58950	OS01G0920100	SB03G043990	0.0801337	0.145325	0.0286807
BRADI2G33390	OS05G0187000	SB02G007210	0.033447	0.0342481	0.0141457
BRADI2G45730	OS01G0662300	SB03G030270	0.049774	0.124209	0.0228199
BRADI4G30240	OS09G0414600	SB02G024650	0.114229	0.170867	0.0227283
BRADI2G50730	OS01G0763750	SB03G035390	0.0699056	0.096121	0.0268072
BRADI4G05830	OS12G0536000	SB08G017020	0.0273591	0.0690587	0.0294364
BRADI4G41990	OS12G0159600	SB08G003720	0.0393981	0.0845023	0.0381802
BRADI3G50240	OS02G0649700	SB04G033360	0.0324449	0.139752	0.0364846
BRADI2G22740	OS05G0467300	SB09G022970	0.0455488	0.0470116	0.00575087
BRADI4G30150	OS09G0413000	SB02G024570	0.061575	0.0214856	0.0121443
BRADI3G35400	OS08G0398000	SB07G019510	0.0434301	0.0974678	0.0624521
BRADI5G26740	OS04G0683700	SB06G033410	0.0378437	0.0760562	0.11683
BRADI1G70600	OS03G0209400	SB01G043350	0.0333828	0.0251946	0.01726
BRADI3G50130	OS02G0644500	SB04G033470	0.081446	0.118797	0.0321125
BRADI1G07260	OS03G0771100	SB01G006800	0.359659	0.336826	0.154901
BRADI4G08540	OS09G0131200	SB04G035580	0.0593779	0.251748	0.0446988
BRADI5G24250	OS04G0650600	SB06G030900	0.0685577	0.0617374	0.0520501
BRADI1G10330	OS03G0723000	SB01G009740	0.0675247	0.11456	0.0317255
BRADI1G71330	OS03G0197800	SB01G043960	0.0514325	0.221243	0.0399605
BRADI1G56580	OS01G0501800	SB10G028120	0.0469525	0.199441	0.019464
BRADI5G09310	OS04G0412100	SB06G015560	0.0791898	0.16823	0.238171
BRADI2G37450	OS05G0115800	SB09G001660	0.0583787	0.035152	0.00809971
BRADI4G09230	OS11G0704600	SB05G027690	0.0497747	0.0903827	0.0406304
BRADI1G66760	OS03G0272300	SB01G039740	0.0431897	0.0780398	0.0458557
BRADI1G24070	OS10G0487900	SB04G027110	0.0455363	0.0768109	0.00681516
BRADI5G14560	OS04G0496600	SB06G021410	0.0315974	0.0468271	0.0458722
BRADI3G32960	OS10G0552900	SB01G029600	0.0405957	0.0573533	0.021128
BRADI3G60200	OS02G0786000	SB04G035280	0.0662269	0.039018	0.0180097
BRADI1G64950	OS03G0300000	SB01G038000	0.0349122	0.118774	0.0213261
BRADI2G51300	OS01G0772000	SB03G035960	0.0613064	0.0287495	0.032625
BRADI4G01640	OS07G0179300	SB08G021610	0.0243323	0.306201	0.0265906
BRADI1G24980	OS07G0556200	SB09G020820	0.062855	0.160304	0.0218132
BRADI5G12640	OS04G0464500	SB06G019230	0.0224218	0.021376	0.0102936
BRADI1G01290	OS03G0852200	SB01G000910	0.0167964	0.0929696	0.00776109
BRADI3G29990	OS10G0498700	SB01G018130	0.0357885	0.0197029	0.00944895
BRADI2G51800	OS01G0781000	SB03G036440	0.0410281	0.0359603	0.00839266
BRADI1G46640	OS07G0110300	SB10G006400	0.0274112	0.0683264	0.0289674
BRADI2G14250	OS05G0595100	SB01G035380	0.0833713	0.0707326	0.0761273
BRADI2G45460	OS01G0655800	SB03G029880	0.0250451	0.0152104	0.0408324
BRADI2G44030	OS01G0624500	SB03G028430	0.0201486	0.0167748	0.00523006
BRADI1G49790	OS06G0129400	SB10G001840	0.058781	0.0275267	0.0215188
BRADI3G32510	OS10G0545200	SB01G030160	0.0150611	0.06515	0.0381133
BRADI2G39900	OS05G0103500	SB09G000380	0.029175	0.0372407	0.0143772
BRADI4G33520	OS09G0484300	SB02G028170	0.0760597	0.0463068	0.02949
BRADI2G48980	OS01G0732700	SB03G033730	0.247672	0.122473	0.0590269
BRADI3G15570	OS02G0809900	SB04G036720	0.0936488	0.04647	0.0625304
BRADI2G12720	OS01G0355900	SB03G013930	0.0319794	0.0395978	0.0177568
BRADI3G53100	OS02G0710900	SB04G030160	0.0158914	0.0676598	0.023531
BRADI5G17370	OS04G0544500	SB06G024200	0.051885	0.112171	0.0545441
BRADI2G44340	OS01G0629400	SB03G028730	0.0527516	0.0124519	0.0187391
BRADI2G20270	OS05G0510400	SB09G025120	0.0242221	0.0927038	0.0502706
BRADI2G49860	OS01G0749300	SB03G034630	0.0307539	0.0524953	0.0545884
BRADI2G52480	OS01G0800300	SB03G037170	0.031	0.0464729	0.0450748
BRADI1G26900	OS07G0498400	SB02G033810	0.0456181	0.215379	0.0431335
BRADI5G21280	OS04G0610600	SB06G028110	0.216026	0.167442	0.0814538
BRADI4G29560	OS09G0386500	SB02G023940	0.0453619	0.0477903	0.00980431
BRADI3G39760	OS08G0502800	SB07G028070	0.0363596	0.0445205	0.0119178
BRADI1G51710	OS06G0112100	SB10G000960	0.0576875	0.163234	0.199528
BRADI4G30070	OS09G0412200	SB02G024540	0.0593773	0.073288	0.0205099
BRADI4G18870	OS11G0497000	SB05G017710	0.0193732	0.0608072	0.0196067
BRADI3G58590	OS02G0758000	SB04G027330	0.143879	0.056923	0.211425
BRADI3G40600	OS08G0517700	SB07G026870	0.0837155	0.0787011	0.157608
BRADI2G61400	OS01G0959800	SB03G046500	0.0563721	0.0804216	0.0153385
BRADI3G03770	OS02G0148000	SB04G003470	0.0976545	0.147577	0.0301597
BRADI1G49300	OS06G0151900	SB10G003650	0.0313565	0.117564	0.0267299
BRADI3G56540	OS02G0722700	SB04G029520	0.0556555	0.0450841	0.0106726
BRADI1G23340	OS07G0583700	SB02G037660	0.0242907	0.0822984	0.0113981
BRADI1G14410	OS04G0394200	SB01G043660	0.0220543	0.0286827	0.0119292
BRADI5G22420	OS04G0625900	SB06G029190	0.045387	0.0534844	0.0506648
BRADI3G14490	OS08G0135900	SB07G002770	0.0131176	0.019865	0.0431861
BRADI2G52040	OS01G0785900	SB03G036720	0.0503467	0.099837	0.144272
BRADI3G57380	OS10G0496900	SB01G018230	0.0839175	0.176115	0.0264313
BRADI1G55590	OS10G0573300	SB01G028340	0.160116	0.199188	0.0668322
BRADI3G34820	OS08G0386800	SB07G019430	0.0262218	0.0504609	0.0407821
BRADI3G28490	OS10G0471400	SB01G019560	0.0436713	0.0254533	0.0247235
BRADI3G04140	OS02G0152500	SB04G003700	0.0666561	0.0504197	0.0188038
BRADI3G18200	OS08G0224300	SB01G049970	0.0731632	0.166719	0.0708115
BRADI1G33750	OS06G0695600	SB10G028510	0.0913156	0.0494956	0.0264215
BRADI1G04870	OS03G0805100	SB01G004550	0.040714	0.0102558	0.0197388
BRADI3G30560	OS10G0512700	SB01G017250	0.0282705	0.0454503	0.0135002
BRADI1G74700	OS03G0156500	SB01G046660	0.0300092	0.0275775	0.0427708
BRADI1G33320	OS06G0687900	SB10G027970	0.0257278	0.00780988	0.0269808
BRADI2G50850	OS01G0764900	SB03G035520	0.324948	0.114174	0.0983414
BRADI1G68290	OS03G0243300	SB01G041330	0.0174155	0.0242512	0.00246667
BRADI1G61000	OS03G0383800	SB01G033900	0.021461	0.0393888	0.0139589
BRADI1G13610	OS03G0648800	SB01G013330	0.242541	0.0949181	0.18175
BRADI2G03180	OS01G0148050	SB03G006120	0.0572153	0.033307	0.0200725
BRADI4G42320	OS12G0152700	SB08G003250	0.0837579	0.0691103	0.0187348
BRADI1G16590	OS07G0693700	SB02G043970	0.0553484	0.0918139	0.0377904
BRADI5G12820	OS04G0466700	SB06G019380	0.0235909	0.089296	0.0736374
BRADI2G25490	OS05G0409500	SB09G020200	0.354385	0.267931	0.164386
BRADI3G34930	OS08G0383700	SB07G019330	0.0214308	0.0314582	0.0222418
BRADI3G29310	OS10G0486100	SB01G018855	0.258944	0.139794	0.260418
BRADI5G26140	OS04G0677500	SB06G032940	0.047636	0.0515956	0.00331463
BRADI2G24790	OS05G0426200	SB09G020880	0.0453911	0.0291668	0.00593134
BRADI5G23470	OS04G0640700	SB06G030270	0.0796165	0.124855	0.0631417
BRADI1G20770	OS07G0626600	SB02G039960	0.0161948	0.0223608	0.0118817
BRADI4G30380	OS09G0418000	SB02G024770	0.0562657	0.176277	0.0878919
BRADI2G50500	OS01G0760600	SB03G035220	0.0355026	0.0287315	0.0331362
BRADI2G05380	OS01G0184100	SB03G003530	0.0935926	0.23172	0.181133
BRADI1G70350	OS03G0211400	SB01G043210	0.0728477	0.070831	0.138561
BRADI1G67600	OS03G0258200	SB01G040580	0.103885	0.16003	0.0879437
BRADI4G28030	OS09G0322200	SB02G021770	0.0894437	0.0179577	0.0192063
BRADI1G23770	OS07G0574800	SB02G037260	0.0554009	0.0633146	0.0220268
BRADI2G04650	OS01G0175000	SB03G004220	0.0434089	0.109076	0.00740818
BRADI3G37610	OS11G0241900	SB07G022420	0.0477687	0.0621322	0.0458024
BRADI4G16000	OS11G0572500	SB05G022230	0.0432587	0.00711379	0.0123391
BRADI1G36620	OS06G0603400	SB10G023580	0.043605	0.111648	0.0450297
BRADI3G54160	OS02G0797100	SB04G036020	0.150446	0.354071	0.261434
BRADI2G49000	OS01G0733500	SB03G033760	0.0782837	0.236222	0.0233814
BRADI2G26100	OS05G0397900	SB09G019590	0.107133	0.0827773	0.0665514
BRADI2G09290	OS01G0256900	SB03G009890	0.0309443	0.063778	0.0163582
BRADI1G05480	OS03G0796900	SB01G005170	0.0192554	0.035901	0.0204613
BRADI1G13770	OS03G0645200	SB01G013530	0.0273141	0.0403393	0.0194387
BRADI4G30200	OS09G0413600	SB02G024620	0.0724032	0.0911858	0.0196125
BRADI1G07480	OS03G0767000	SB01G007000	0.0453357	0.292354	0.0419663
BRADI3G12770	OS02G0131700	SB02G038050	0.0181737	0.0346522	0.0385263
BRADI3G12780	OS02G0496900	SB07G023490	0.0377744	0.0373964	0.0426677
BRADI2G52460	OS01G0799500	SB03G037150	0.0635867	0.150473	0.0701371
BRADI5G14720	OS04G0500700	SB06G021640	0.0752284	0.0722607	0.0723671
BRADI2G59150	OS01G0923300	SB03G044210	0.0834508	0.0425538	0.01874
BRADI1G52250	OS05G0528900	SB07G028700	0.0324409	0.0469982	0.0268513
BRADI3G54660	OS02G0805500	SB04G036470	0.0514015	0.0745188	0.0438912
BRADI3G16920	OS08G0154600	SB07G003610	0.0614904	0.0133405	0.00950973
BRADI5G13070	OS04G0471400	SB06G019700	0.0547697	0.0642771	0.0388432
BRADI1G27310	OS07G0486500	SB02G033540	0.0558748	0.0704313	0.0152079
BRADI4G36180	OS09G0533300	SB02G030940	0.127546	0.119616	0.0234011
BRADI2G57860	OS01G0901600	SB03G042910	0.0735284	0.3399	0.03124
BRADI1G69780	OS03G0216600	SB01G042750	0.0254232	0.075444	0.00980236
BRADI4G24260	OS11G0169600	SB01G010350	0.0545615	0.0881088	0.0145
BRADI3G58930	OS02G0753200	SB04G027640	0.064109	0.0388582	0.0191652
BRADI3G59040	OS02G0751900	SB04G027720	0.0754142	0.1813	0.579422
BRADI1G14670	OS03G0612600	SB01G014640	0.0298311	0.0703295	0.034688
BRADI1G23990	OS07G0572400	SB02G037010	0.215956	0.172519	0.104522
BRADI1G68500	OS03G0241300	SB01G041410	0.0865691	0.0604405	0.0370928
BRADI1G69330	OS03G0225900	SB01G042270	0.319831	0.338332	0.148226
BRADI2G59220	OS01G0924200	SB03G044300	0.116896	0.17199	0.0877331
BRADI5G10210	OS04G0430700	SB06G016860	0.139562	0.254502	0.0957207
BRADI5G26550	OS04G0685900	SB0343S002010	0.0904782	0.0343688	0.0565121
BRADI2G56060	OS01G0866700	SB03G040930	0.0549432	0.0464841	0.0124412
BRADI1G60010	OS03G0413400	SB01G032570	0.0630284	0.0669172	0.0200298
BRADI2G02050	OS01G0130000	SB03G007250	0.109936	0.0590408	0.0819589
BRADI4G04040	OS12G0567200	SB08G018570	0.0402038	0.0292753	0.0151454
BRADI3G53420	OS02G0717400	SB04G029850	0.0221105	0.0713199	0.0236955
BRADI3G57560	OS02G0772500	SB04G034590	0.0677701	0.0159734	0.0126714
BRADI3G03040	OS02G0133800	SB04G002770	0.0141153	0.0569304	0.0072783
BRADI1G23510	OS07G0580900	SB02G037510	0.0585981	0.130588	0.0363002
BRADI1G07150	OS03G0774200	SB01G006640	0.0201193	0.0806215	0.00503513
BRADI3G16530	OS08G0157500	SB07G003860	0.0588243	0.0297288	0.0631075
BRADI3G40850	OS08G0525000	SB07G026600	0.0388062	0.0539433	0.0711478
BRADI2G22640	OS05G0470700	SB09G023070	0.0229342	0.0696189	0.0342265
BRADI1G65230	OS03G0296200	SB01G038245	0.175162	0.193475	0.0631001
BRADI2G06890	OS01G0213800	SB03G001940	0.0859747	0.226406	0.115453
BRADI3G47800	OS02G0596900	SB04G024980	0.0418438	0.0500148	0.0297423
BRADI3G47840	OS02G0597900	SB04G025020	0.0547661	0.369003	0.0328395
BRADI1G65430	OS03G0294100	SB01G038350	0.13028	0.264366	0.0519392
BRADI1G47920	OS06G0175500	SB10G005090	0.0324917	0.0612908	0.0223574
BRADI5G20320	OS04G0598000	SB06G027320	0.0555415	0.0139465	0.0648677
BRADI3G51750	OS02G0680600	SB04G031830	0.0563297	0.142025	0.0157867
BRADI2G25470	OS05G0410200	SB09G020230	0.065932	0.0781261	0.332865
BRADI2G30470	OS05G0302600	SB01G004050	0.0456783	0.0513825	0.03515
BRADI1G04620	OS03G0807900	SB01G004240	0.0999722	0.144727	0.152447
BRADI1G67290	OS03G0263700	SB01G040230	0.0626638	0.0526195	0.02096
BRADI1G13660	OS03G0648100	SB08G021920	0.0304364	0.0822716	0.0553476
BRADI3G51020	OS02G0664300	SB04G032510	0.0384361	0.0331503	0.0199484
BRADI2G25920	OS05G0401000	SB09G019710	0.0390652	0.101401	0.0354859
BRADI3G36500	OS08G0431100	SB07G021050	0.0192056	0.0552349	0.0524292
BRADI3G39560	OS02G0280100	SB05G002790	0.0148365	0.00958217	0.00924773
BRADI1G65900	OS03G0284400	SB01G038810	0.0771294	0.127348	0.0329515
BRADI2G42030	OS01G0585100	SB03G026180	0.0291976	0.0440454	0.0552048
BRADI3G45870	OS02G0557100	SB04G022760	0.0279152	0.083681	0.0204783
BRADI1G60430	OS03G0397500	SB01G033210	0.0240338	0.130551	0.0135337
BRADI3G34680	OS08G0369700	SB07G014910	0.0438392	0.0367486	0.0180339
BRADI2G53460	OS01G0819900	SB03G038150	0.040907	0.0177174	0.0281117
BRADI1G08500	OS03G0750300	SB01G007970	0.0895859	0.0307628	0.0620124
BRADI1G33050	OS06G0683400	SB10G027610	0.121071	0.100706	0.0296735
BRADI2G06770	OS01G0211600	SB03G002060	0.353769	0.0922117	0.0636961
BRADI5G14600	OS04G0497700	SB06G021480	0.0978052	0.207624	0.0618836
BRADI2G04270	OS01G0169400	SB03G004590	0.189002	0.0789355	0.0825853
BRADI1G64520	OS03G0307000	SB01G037490	0.10547	0.113591	0.0169312
BRADI1G61690	OS03G0364400	SB01G034570	0.21131	0.274354	0.0766679
BRADI3G42960	OS08G0559600	SB07G024070	0.0392012	0.016588	0.0649981
BRADI2G16740	OS11G0296800	SB06G024990	0.0264564	0.0139602	0.0137998
BRADI1G68430	OS03G0245700	SB01G041190	0.0468597	0.121876	0.100164
BRADI3G35320	OS08G0400300	SB07G019910	0.0280005	0.0587213	0.0200966
BRADI2G32220	OS05G0214900	SB09G006930	0.0693379	0.129062	0.0831065
BRADI1G76840	OS03G0125600	SB01G048820	0.0370956	0.0282567	0.0203731
BRADI1G01630	OS03G0850700	SB01G001120	0.105059	0.113536	0.0256561
BRADI1G78150	OS03G0106300	SB01G050260	0.284791	0.128685	0.145327
BRADI3G13270	OS12G0287200	SB07G000840	0.0312863	0.0193434	0.015282
BRADI1G62780	OS03G0344100	SB01G035680	0.0382795	0.0288168	0.0287266
BRADI1G19340	OS07G0655900	SB02G041420	0.0381646	0.0221916	0.00890363
BRADI2G25520	OS10G0315400	SB09G020160	0.030636	0.073383	0.0115835
BRADI1G43230	OS06G0297800	SB10G010850	0.118431	0.0386973	0.128667
BRADI1G63300	OS03G0333400	SB01G036240	0.065615	0.186746	0.0582966
BRADI2G31700	OS05G0245300	SB09G008190	0.126791	0.23953	0.399823
BRADI2G08460	OS01G0242200	SB03G000300	0.128018	0.152524	0.627594
BRADI2G16570	OS05G0563550	SB09G028480	0.0974203	0.229277	0.0978209
BRADI3G54870	OS02G0810300	SB04G036680	0.0186665	0.0286442	0.055837
BRADI1G44650	OS06G0102300	SB03G002320	0.03246	0.0646191	0.0412589
BRADI3G28820	OS10G0478200	SB01G019280	0.0249759	0.0125595	0.0157459
BRADI1G75780	OS03G0139200	SB01G047670	0.0777346	0.134043	0.0609756
BRADI3G55410	OS02G0817600	SB04G037260	0.0507117	0.0119632	0.0139704
BRADI1G29040	OS07G0425000	SB02G010160	0.0335814	0.0399099	0.0814749
BRADI1G71700	OS03G0192400	SB01G044350	0.0190673	0.0524738	0.00764826
BRADI3G43900	OS02G0504500	SB04G020490	0.0167511	0.0485055	0.0265533
BRADI4G27220	OS01G0510800	SB01G013980	0.0487549	0.00763699	0.0493182
BRADI1G15560	OS03G0579000	SB01G015910	0.0593215	0.136357	0.0280444
BRADI1G15590	OS03G0577500	SB01G015960	0.0766093	0.0436274	0.0981354
BRADI1G74450	OS03G0160400	SB01G046430	0.142978	0.0611791	0.0161194
BRADI1G55760	OS07G0175900	SB02G004230	0.0716346	0.0358024	0.0556076
BRADI4G08510	OS09G0134500	SB02G016800	0.0511651	0.0238272	0.0610636
BRADI4G39900	OS12G0228800	SB08G007280	0.154711	0.145463	0.277878
BRADI4G35240	OS09G0516200	SB02G029870	0.040619	0.0690263	0.03212
BRADI4G20610	OS11G0265200	SB05G009970	0.0495125	0.114037	0.00662244
BRADI4G35270	OS09G0516600	SB02G029900	0.0236805	0.0346512	0.0260574
BRADI3G22660	OS06G0354500	SB03G039670	0.0502919	0.0768611	0.0229135
BRADI1G32310	OS06G0669400	SB10G026830	0.0430505	0.0992043	0.00498224
BRADI1G06960	OS03G0777100	SB01G006400	0.165624	0.0456328	0.0898614
BRADI1G65000	OS03G0298800	SB01G038060	0.036097	0.0576782	0.0259152
BRADI1G65500	OS03G0292700	SB01G038395	0.187812	0.223947	0.113222
BRADI2G55240	OS01G0853800	SB03G040170	0.0250001	0.0587456	0.01207
BRADI3G54630	OS02G0805200	SB04G036440	0.0345404	0.0953405	0.038575
BRADI1G66210	OS03G0281100	SB01G039030	0.211887	0.0804217	0.327066
BRADI2G59260	OS01G0911000	SB03G043440	0.0619334	0.0513512	0.0340603
BRADI3G55460	OS02G0818700	SB04G037310	0.0238723	0.108206	0.0689291
BRADI1G51170	OS06G0143400	SB10G002990	0.0207922	0.0584216	0.0559127
BRADI1G74480	OS03G0160100	SB01G046460	0.0231025	0.0230302	0.0428044
BRADI1G09150	OS03G0741600	SB01G008530	0.0438216	0.0258444	0.020563
BRADI1G00990	OS03G0856400	SB01G000600	0.0112044	0.0583335	0.0124985
BRADI4G08030	OS12G0420200	SB08G005500	0.107377	0.171846	0.0236742
BRADI3G13550	OS08G0112500	SB07G001220	0.0217806	0.0433517	0.00883155
BRADI1G03920	OS03G0818100	SB01G003490	0.0251616	0.045174	0.0360549
BRADI1G62020	OS03G0356652	SB01G034980	0.0263285	0.042426	0.00605054
BRADI4G29360	OS09G0378700	SB02G023630	0.21688	0.174817	0.366906
BRADI3G02860	OS02G0130300	SB04G002540	0.0215049	0.02632	0.0531311
BRADI2G25570	OS05G0408300	SB09G020120	0.0344418	0.0633429	0.0510596
BRADI5G07240	OS04G0376500	SB06G011300	0.020196	0.0187879	0.0194845
BRADI2G56620	OS01G0875700	SB03G041460	0.0847493	0.121086	0.0262935
BRADI3G29910	OS10G0497000	SB01G018220	0.0453101	0.0366731	0.00664521
BRADI1G67410	OS03G0262100	SB01G040380	0.0618401	0.0370284	0.0239407
BRADI2G52060	OS01G0786800	SB03G036740	0.120495	0.21072	0.19497
BRADI4G25930	OS11G0525200	SB08G002250	0.0345273	0.0402069	0.021312
BRADI3G46720	OS02G0575200	SB04G023780	0.227351	0.104848	0.0948346
BRADI1G49590	OS06G0127300	SB10G001640	0.0489378	0.128715	0.0388865
BRADI4G35690	OS09G0525200	SB02G030390	0.0616759	0.0301993	0.0387157
BRADI4G32590	OS09G0466900	SB02G027060	0.0337519	0.0254102	0.0174207
BRADI5G18820	OS04G0571300	SB06G025860	0.132785	0.0209032	0.110072
BRADI5G08680	OS04G0395600	SB06G014420	0.0272086	0.0598948	0.00396526
BRADI4G17940	OS11G0522000	SB05G019050	0.0649565	0.0835854	0.0194571
BRADI1G49140	OS06G0153800	SB10G003770	0.0303307	0.0354032	0.00412175
BRADI5G13900	OS04G0486400	SB06G020670	0.0274689	0.0647118	0.0221121
BRADI4G27280	OS03G0415200	SB01G032510	0.164221	0.0318102	0.195203
BRADI1G73210	OS03G0170400	SB01G045780	0.0612046	0.0680397	0.0410526
BRADI1G51040	OS06G0145800	SB10G003170	0.0538595	0.138454	0.0667927
BRADI4G32490	OS09G0464300	SB02G026970	0.26667	0.111506	0.148807
BRADI4G21040	OS11G0244800	SB05G007010	0.0554713	0.0437806	0.0123957
BRADI3G32150	OS10G0537500	SB01G030490	0.0275384	0.0590657	0.0142203
BRADI5G18590	OS04G0566600	SB06G025600	0.160494	0.0651621	0.132569
BRADI3G57550	OS02G0772600	SB04G034600	0.240021	0.207252	0.168251
BRADI1G10670	OS03G0717200	SB01G010100	0.0915329	0.0680291	0.185543
BRADI1G07910	OS03G0760700	SB01G007370	0.0407281	0.0326327	0.0692881
BRADI3G56830	OS02G0734300	SB04G028750	0.137147	0.0570206	0.0242134
BRADI2G17670	OS05G0549000	SB09G027370	0.0343777	0.00927946	0.00701833
BRADI2G17330	OS05G0552500	SB09G027750	0.0697333	0.130517	0.00694282
BRADI3G29880	OS10G0495300	SB01G018290	0.0161044	0.0401488	0.0112256
BRADI2G42540	OS01G0595100	SB03G026810	0.011314	0.012703	0.0238658
BRADI2G45160	OS01G0647700	SB03G029510	0.0535688	0.049148	0.0405697
BRADI2G43660	OS01G0617700	SB03G027990	0.0173872	0.0781619	0.0594287
BRADI5G12150	OS04G0457000	SB06G032690	0.0636839	0.204845	0.0330094
BRADI3G37000	OS08G0439200	SB07G021520	0.0326646	0.0175687	0.0314094
BRADI3G16980	OS02G0293300	SB07G003550	0.0416364	0.124833	0.0847078
BRADI3G05920	OS02G0179300	SB04G005370	0.0611917	0.0275751	0.0510374
BRADI3G39540	OS08G0500300	SB07G028300	0.0468371	0.0331357	0.0360742
BRADI5G21600	OS04G0613300	SB06G028310	0.100963	0.0473686	0.0187528
BRADI1G13160	OS03G0659800	SB01G012800	0.0590177	0.146161	0.138706
BRADI1G12740	OS03G0672400	SB01G012230	0.11454	0.0882869	0.0275381
BRADI4G02030	OS12G0615800	SB08G021110	0.0147379	0.0755514	0.0235774
BRADI3G57300	OS02G0776700	SB04G034770	0.0386333	0.0390519	0.00822245
BRADI2G41580	OS05G0357600	SB01G050020	0.0344816	0.0153338	0.0215384
BRADI2G47820	OS01G0708000	SB03G032530	0.0235129	0.0589011	0.0095836
BRADI1G30430	OS06G0643300	SB10G025200	0.0350144	0.0295796	0.00993742
BRADI3G56720	OS02G0827500	SB04G038050	0.0406919	0.0446557	0.020378
BRADI2G26510	OS05G0392300	SB09G019400	0.0584459	0.0537173	0.00643676
BRADI1G33540	OS06G0691200	SB10G028130	0.0862994	0.170977	0.0150935
BRADI1G65220	OS03G0296300	SB01G038240	0.0439899	0.047211	0.0261499
BRADI1G22690	OS07G0596600	SB02G038280	0.0380122	0.125267	0.043704
BRADI3G44800	OS02G0529600	SB04G021570	0.0517743	0.0552416	0.0125552
BRADI1G54700	OS07G0193600	SB02G005710	0.0357122	0.0227539	0.0154561
BRADI1G50520	OS06G0115200	SB10G001250	0.0426088	0.128407	0.0160821
BRADI1G07070	OS03G0775600	SB01G006540	0.0454063	0.120187	0.00425965
BRADI2G16050	OS05G0568000	SB09G028860	0.0719861	0.0758946	0.0238563
BRADI2G14900	OS05G0579000	SB09G029520	0.0087598	0.0475627	0.0439955
BRADI2G00560	OS01G0105900	SB03G008810	0.0184457	0.142628	0.0283608
BRADI2G09620	OS01G0262600	SB03G010200	0.0333772	0.0707305	0.0121502
BRADI5G25090	OS04G0663100	SB06G031840	0.0540959	0.0245501	0.0249521
BRADI4G36790	OS09G0542900	SB02G031530	0.149204	0.258945	0.0403954
BRADI1G76020	OS03G0136200	SB01G047930	0.0375344	0.040183	0.0240565
BRADI1G52460	OS06G0101600	SB10G000230	0.0782577	0.174124	0.0167042
BRADI3G51240	OS02G0668400	SB04G032290	0.0404504	0.0817976	0.0131276
BRADI1G76280	OS03G0132000	SB01G048200	0.066896	0.0833184	0.0405409
BRADI5G19460	OS04G0584900	SB06G026560	0.0650352	0.0894781	0.0339648
BRADI4G33920	OS08G0513600	SB02G028640	0.00716197	0.0190645	0.0273371
BRADI2G24860	OS05G0425700	SB09G020840	0.0318153	0.0542491	0.050313
BRADI4G23450	OS11G0191400	SB05G005750	0.0592662	0.065082	0.0167064
BRADI4G41230	OS11G0183700	SB08G004790	0.00979843	0.0545992	0.0319918
BRADI2G24870	OS05G0425000	SB09G020830	0.134929	0.133874	0.0680414
BRADI4G23180	OS11G0199200	SB05G006150	0.0456846	0.0266142	0.0179972
BRADI5G10270	OS04G0431300	SB06G016940	0.0414842	0.065232	0.0333296
BRADI4G31970	OS09G0453900	SB02G026440	0.0301759	0.0229453	0.0360616
BRADI4G07100	OS12G0493900	SB08G015290	0.146119	0.078267	0.0804673
BRADI5G11980	OS04G0452000	SB06G029460	0.0938626	0.0415894	0.0249274
BRADI2G14490	OS01G0589700	SB03G026500	0.0412835	0.0681402	0.0183773
BRADI5G24470	OS04G0654700	SB06G031140	0.0348741	0.0488593	0.0133963
BRADI2G17220	OS05G0554500	SB09G027860	0.0766436	0.0603227	0.0425029
BRADI2G01800	OS01G0125600	SB03G007520	0.0475342	0.0352206	0.0757441
BRADI3G56960	OS02G0732200	SB04G028890	0.0595327	0.148972	0.0213802
BRADI1G11440	OS03G0712700	SB01G010280	0.0249988	0.0241943	0.0101809
BRADI1G59220	OS07G0108300	SB02G000780	0.0394983	0.124912	0.0308404
BRADI3G02850	OS02G0130200	SB04G002530	0.079008	0.192692	0.117981
BRADI3G59660	OS02G0741200	SB04G028340	0.360627	0.247757	0.166439
BRADI5G04020	OS07G0406300	SB06G003160	0.0448213	0.121179	0.0507313
BRADI4G38270	OS09G0565400	SB02G011350	0.0244868	0.0725118	0.0191973
BRADI3G56370	OS02G0726400	SB04G029290	0.0196967	0.0422958	0.0101821
BRADI1G70170	OS03G0212800	SB01G043030	0.0683515	0.168442	0.083901
BRADI1G22740	OS07G0595900	SB02G038260	0.0454078	0.0910002	0.107366
BRADI4G35900	OS09G0528300	SB02G030650	0.047591	0.029812	0.00295779
BRADI1G45150	OS06G0229200	SB10G008170	0.115345	0.0920824	0.0401521
BRADI1G12200	OS03G0686900	SB01G011710	0.0445372	0.0641744	0.0770836
BRADI5G13960	OS04G0487200	SB06G020750	0.0413576	0.0889511	0.0170886
BRADI3G44100	OS02G0509600	SB04G020660	0.181872	0.0590877	0.1289
BRADI1G23000	OS07G0588000	SB02G037950	0.0431188	0.0192754	0.0137493
BRADI4G19030	OS11G0490100	SB05G016880	0.132776	0.218866	0.169061
BRADI3G41500	OS08G0536300	SB07G025940	0.0348681	0.182402	0.0234319
BRADI3G44330	OS02G0516400	SB04G021070	0.151234	0.123537	0.060687
BRADI1G26570	OS07G0508900	SB02G034320	0.110185	0.0611799	0.0481411
BRADI1G26700	OS07G0506700	SB02G034230	0.0470355	0.0386092	0.0535215
BRADI3G09000	OS02G0234300	SB04G008430	0.0945809	0.0145756	0.0399055
BRADI2G44390	OS01G0631500	SB03G028790	0.224025	0.167225	0.18755
BRADI2G47520	OS01G0699900	SB03G032160	0.246338	0.109283	0.0508391
BRADI4G36250	OS09G0534000	SB02G031000	0.0754193	0.0496558	0.0157505
BRADI3G41550	OS08G0538000	SB07G025840	0.0551457	0.0649321	0.0317598
BRADI2G50250	OS01G0756600	SB03G034960	0.0242118	0.171342	0.0130356
BRADI1G58450	OS07G0152000	SB02G003070	0.0635587	0.0961355	0.055992
BRADI1G31820	OS06G0664300	SB10G026544	0.23604	0.0707956	0.0470097
BRADI4G38000	OS09G0560900	SB02G032810	0.0307989	0.0268281	0.00664484
BRADI1G32020	OS06G0665900	SB10G026630	0.0207374	0.0628296	0.0279356
BRADI1G12860	OS03G0667500	SB01G012430	0.315472	0.276229	0.289633
BRADI1G67050	OS03G0266800	SB01G040010	0.0491978	0.0497022	0.0250205
BRADI3G16160	OS03G0576900	SB07G004285	0.0456447	0.0219612	0.0442534
BRADI4G39630	OS12G0233800	SB08G008300	0.00802132	0.0610551	0.030309
BRADI1G50180	OS04G0397000	SB10G001000	0.0447499	0.0643417	0.00971077
BRADI3G34380	OS01G0505600	SB04G002130	0.0453632	0.0663841	0.467061
BRADI3G02690	OS02G0127900	SB04G002320	0.0307266	0.043568	0.0155001
BRADI3G23140	OS08G0282000	SB01G028500	0.0712426	0.0387801	0.00689904
BRADI3G53380	OS02G0716800	SB04G029890	0.269187	0.131723	0.0988757
BRADI3G30500	OS10G0516100	SB08G005210	0.0743283	0.205865	0.0269117
BRADI4G29170	OS09G0371700	SB02G023390	0.0186528	0.0587023	0.0103517
BRADI3G14240	OS08G0129500	SB07G002420	0.0382099	0.0234274	0.00939567
BRADI2G41590	OS07G0412100	SB02G009870	0.0420524	0.0356726	0.154527
BRADI3G13440	OS08G0110300	SB07G001080	0.127172	0.0826803	0.0482727
BRADI3G45890	OS02G0557300	SB04G022820	0.0306018	0.0519592	0.0150717
BRADI3G21370	OS05G0105500	SB09G021980	0.0194439	0.0329342	0.0610781
BRADI5G10820	OS04G0440100	SB06G017380	0.0188113	0.0297337	0.00868182
BRADI3G13420	OS08G0110000	SB07G001070	0.0466251	0.0759338	0.0230822
BRADI2G42300	OS01G0589800	SB03G026510	0.117314	0.0504478	0.0410291
BRADI5G26030	OS04G0675500	SB06G032800	0.0505141	0.0711968	0.00833585
BRADI2G56500	OS01G0873900	SB03G041340	0.0501107	0.0235896	0.0128826
BRADI4G41000	OS12G0182200	SB08G005050	0.0429495	0.0519991	0.0655462
BRADI2G05600	OS01G0188100	SB03G003240	0.0153112	0.0307991	0.0473152
BRADI3G45820	OS02G0556600	SB04G022720	0.00993614	0.0980166	0.0168339
BRADI3G09730	OS02G0259600	SB04G009660	0.0629718	0.12434	0.0422329
BRADI1G21410	OS07G0623600	SB02G039760	0.0290422	0.141319	0.019119
BRADI1G64210	OS03G0313600	SB06G023390	0.0321408	0.0597194	0.0530823
BRADI2G61580	OS01G0963400	SB03G046830	0.0407179	0.0818359	0.0295137
BRADI2G56580	OS01G0875300	SB03G041430	0.108163	0.0830209	0.0464568
BRADI1G41990	OS03G0565500	SB01G001500	0.0264588	0.0540456	0.0146876
BRADI1G67280	OS03G0263800	SB01G040220	0.0354774	0.0163636	0.0128547
BRADI3G46430	OS02G0567200	SB04G023510	0.026378	0.0988676	0.108225
BRADI1G64750	OS03G0302000	SB01G037780	0.0427991	0.107193	0.0539822
BRADI1G10870	OS03G0702700	SB01G010870	0.0274718	0.0657918	0.0122877
BRADI2G11160	OS01G0288200	SB03G011720	0.27822	0.207969	0.0924017
BRADI1G77900	OS03G0110500	SB01G049905	0.0424668	0.0461726	0.0733867
BRADI1G10550	OS03G0719300	SB01G009960	0.0176493	0.0428593	0.0107864
BRADI1G68520	OS03G0240700	SB01G041440	0.0342841	0.0812265	0.0114355
BRADI1G10640	OS03G0717900	SB01G010050	0.0450158	0.0202333	0.0356781
BRADI1G11380	OS03G0711800	SB01G010330	0.0481296	0.0249305	0.0143037
BRADI1G69590	OS03G0221800	SB01G042540	0.0829211	0.0267504	0.0401163
BRADI1G77830	OS09G0314300	SB02G021030	0.0180499	0.0555855	0.0561291
BRADI1G51660	OS06G0133900	SB10G002230	0.0325814	0.0496273	0.0257569
BRADI3G34360	OS10G0576000	SB01G028100	0.0341816	0.0465696	0.0127095
BRADI1G07430	OS03G0767900	SB01G006950	0.171511	0.172073	0.259511
BRADI1G07640	OS03G0764450	SB01G007140	0.0423184	0.0394837	0.0536903
BRADI3G38160	OS08G0472600	SB07G022980	0.0325838	0.0575437	0.0323354
BRADI5G27240	OS04G0689400	SB06G033890	0.0350633	0.0586906	0.112855
BRADI3G45380	OS02G0548700	SB04G022280	0.128134	0.161765	0.0684817
BRADI1G15940	OS03G0448600	SB10G002920	0.0539474	0.061577	0.0144492
BRADI1G29900	OS06G0725900	SB10G030720	0.0159304	0.0794034	0.0222305
BRADI3G60430	OS02G0829200	SB04G038220	0.0266732	0.0814361	0.0413306
BRADI2G60750	OS01G0948200	SB03G045660	0.0383042	0.129013	0.0335821
BRADI2G10220	OS01G0273100	SB07G025410	0.0682749	0.19222	0.0914329
BRADI5G22330	OS04G0625000	SB06G029080	0.0442128	0.0511001	0.0791082
BRADI1G26090	OS07G0520400	SB02G034890	0.0432277	0.0464523	0.0133038
BRADI3G23150	OS10G0206800	SB07G001800	0.444078	0.103245	0.0455305
BRADI2G35070	OS05G0155300	SB09G004310	0.0398035	0.0555534	0.006731
BRADI2G36710	OS05G0140500	SB09G003130	0.09609	0.0281164	0.0251502
BRADI3G40620	OS08G0517500	SB07G026850	0.0273884	0.102822	0.0237757
BRADI5G20920	OS04G0606400	SB06G027810	0.0637415	0.038115	0.0114169
BRADI1G33980	OS06G0698900	SB10G028750	0.0333376	0.0745817	0.0219921
BRADI2G40820	OS01G0550100	SB03G025180	0.0183037	0.0872624	0.0231186
BRADI2G41150	OS01G0558500	SB03G025340	0.0333853	0.0495347	0.0199601
BRADI1G38050	OS06G0554600	SB10G021910	0.222688	0.146765	0.1338
BRADI2G50580	OS01G0761500	SB03G035270	0.17636	0.127112	0.182489
BRADI3G06290	OS02G0186500	SB04G005810	0.0321656	0.0790308	0.0450474
BRADI2G43330	OS01G0612500	SB03G027720	0.253781	0.112647	0.187651
BRADI1G55460	OS07G0181800	SB02G004620	0.0522239	0.0212658	0.0192283
BRADI1G15450	OS03G0583800	SB01G015680	0.0297061	0.108658	0.0116912
BRADI3G54010	OS02G0794600	SB04G035830	0.0676869	0.0819864	0.100572
BRADI1G26670	OS07G0507300	SB02G034260	0.0478347	0.0377069	0.0092447
BRADI2G46070	OS01G0667700	SB03G030660	0.0447047	0.0994618	0.0682516
BRADI1G48880	OS06G0156900	SB10G003920	0.0386518	0.0653158	0.0146979
BRADI3G08880	OS02G0232100	SB04G008310	0.161338	0.0597662	0.215038
BRADI2G46040	OS01G0667200	SB03G030620	0.0120245	0.0696854	0.0836572
BRADI1G72680	OS03G0180000	SB03G008600	0.082701	0.0625906	0.0188234
BRADI1G56090	OS02G0480900	SB04G019250	0.0170743	0.0315688	0.0106594
BRADI3G57060	OS02G0730500	SB04G029010	0.038343	0.0787071	0.0470156
BRADI4G31580	OS09G0444900	SB02G026070	0.379918	0.544661	0.254255
BRADI1G04830	OS03G0805500	SB01G004510	0.126952	0.0830399	0.0301875
BRADI4G33320	OS09G0481200	SB02G027900	0.224019	0.153927	0.0426244
BRADI3G16990	OS08G0338200	SB07G003540	0.0165161	0.0485203	0.0132391
BRADI2G11840	OS01G0311700	SB03G012790	0.0217299	0.119318	0.370434
BRADI1G15270	OS03G0593200	SB01G015370	0.0538723	0.0562038	0.0174284
BRADI3G43180	OS02G0468400	SB04G017500	0.0404386	0.0346232	0.073448
BRADI1G32660	OS06G0675600	SB10G027100	0.295942	0.11021	0.14053
BRADI1G62860	OS03G0342900	SB01G035780	0.0871805	0.0341682	0.0291044
BRADI1G64850	OS03G0300600	SB01G037890	0.0780898	0.0944589	0.0379369
BRADI2G57170	OS01G0885200	SB03G042010	0.0756871	0.0147988	0.0143702
BRADI3G26400	OS10G0412000	SB01G022190	0.049892	0.025917	0.0214354
BRADI3G59750	OS02G0739600	SB04G028450	0.0245457	0.0246987	0.00721578
BRADI2G04420	OS01G0171000	SB03G004450	0.0922718	0.0286175	0.0684778
BRADI4G05840	OS12G0535900	SB08G017010	0.016911	0.0518551	0.018524
BRADI1G25180	OS07G0551300	SB02G035940	0.0925088	0.0970499	0.0393724
BRADI1G63240	OS03G0334800	SB01G036190	0.0741999	0.0381076	0.039882
BRADI1G26060	OS07G0520900	SB02G034920	0.0345165	0.0830477	0.011193
BRADI2G08620	OS01G0246700	SB03G000240	0.0669669	0.241639	0.117078
BRADI3G12520	OS08G0562700	SB07G023850	0.0373611	0.0259174	0.0266383
BRADI1G48410	OS06G0164100	SB10G004490	0.0176017	0.0847248	0.0124909
BRADI3G09830	OS02G0265700	SB04G009824	0.0410163	0.0369765	0.00336858
BRADI1G48730	OS06G0158700	SB10G004040	0.0990696	0.11297	0.0146711
BRADI2G44080	OS05G0583400	SB03G028510	0.030878	0.146031	0.021971
BRADI3G17960	OS07G0435100	SB07G006120	0.0185297	0.0394665	0.0118655
BRADI3G16040	OS08G0163400	SB07G004340	0.0879939	0.176923	0.0757902
BRADI4G19650	OS11G0414000	SB0014S003010	0.0281811	0.0202642	0.0104526
BRADI3G14190	OS08G0127700	SB07G002300	0.013535	0.0124462	0.00915858
BRADI3G29160	OS10G0483900	SB01G018990	0.0503348	0.0535615	0.0234146
BRADI3G36320	OS08G0427900	SB07G020860	0.0468536	0.0221305	0.0198303
BRADI2G47130	OS01G0692300	SB03G031810	0.0429382	0.272069	0.10177
BRADI3G40350	OS08G0521400	SB07G027240	0.0257181	0.0225006	0.0130116
BRADI3G43930	OS02G0504900	SB04G020510	0.0321407	0.100958	0.0547992
BRADI4G16630	OS11G0547000	SB05G021030	0.103375	0.138308	0.0577674
BRADI3G57700	OS02G0770600	SB04G034450	0.019797	0.0325606	0.0418854
BRADI2G02190	OS01G0132766	SB03G007120	0.126236	0.197084	0.180832
BRADI2G02020	OS01G0129200	SB03G007290	0.153713	0.14847	0.117799
BRADI2G02070	OS01G0130400	SB03G007230	0.0298984	0.147901	0.0692159
BRADI1G08350	OS03G0752700	SB01G007800	0.0202097	0.0321784	0.0212357
BRADI1G69900	OS03G0215200	SB01G042850	0.0157304	0.2538	0.0234701
BRADI4G29930	OS09G0408900	SB02G024390	0.156382	0.123535	0.0524599
BRADI2G43670	OS01G0617800	SB03G028000	0.0373858	0.0975536	0.0415996
BRADI3G59230	OS02G0749500	SB04G027870	0.0356464	0.0315764	0.0179907
BRADI4G41520	OS12G0170600	SB08G004540	0.0501714	0.0490455	0.017551
BRADI1G21590	OS07G0613800	SB02G039120	0.136234	0.17228	0.0433812
BRADI1G21620	OS07G0613300	SB02G039095	0.0508428	0.0317414	0.0108407
BRADI1G45020	OS06G0232300	SB10G008290	0.11804	0.192907	0.0790686
BRADI4G33750	OS09G0490200	SB02G028390	0.0832227	0.00989845	0.0407069
BRADI2G02030	OS01G0129500	SB03G007280	0.147049	0.15827	0.0494452
BRADI1G11270	OS03G0710600	SB01G010450	0.0584781	0.165813	0.022859
BRADI1G67540	OS03G0259700	SB01G040520	0.0411495	0.0129936	0.060456
BRADI1G70620	OS03G0208900	SB01G043370	0.0218183	0.0628986	0.0136743
BRADI4G00770	OS12G0635700	SB08G022910	0.0852382	0.0732721	0.0826689
BRADI2G37480	OS05G0116100	SB09G001700	0.0465392	0.0762034	0.015219
BRADI4G21220	OS08G0561500	SB07G023970	0.116831	0.071564	0.208183
BRADI5G26930	OS04G0686700	SB06G033750	0.0328294	0.0488898	0.0139206
BRADI3G46370	OS02G0566500	SB04G023440	0.0891719	0.0371737	0.00235391
BRADI3G58730	OS02G0755000	SB04G027500	0.0651989	0.144827	0.0261117
BRADI3G09270	OS02G0244100	SB04G008760	0.0366821	0.0461416	0.125903
BRADI2G19640	OS05G0518600	SB09G025790	0.0305878	0.09866	0.0781719
BRADI5G25400	OS04G0667000	SB06G032070	0.033534	0.143461	0.0695644
BRADI2G46590	OS01G0679900	SB03G031190	0.159029	0.0316305	0.0171482
BRADI3G05500	OS02G0174000	SB04G004930	0.105332	0.115072	0.0991926
BRADI1G38730	OS06G0530400	SB10G020860	0.146296	0.133094	0.237001
BRADI3G06500	OS02G0188500	SB04G006000	0.0672796	0.15866	0.0385256
BRADI4G01400	OS08G0176800	SB07G004890	0.0573619	0.0538548	0.00454811
BRADI3G19700	OS08G0278100	SB10G025640	0.0377683	0.0629344	0.0521103
BRADI1G69610	OS03G0221500	SB01G042560	0.0608726	0.0951756	0.103293
BRADI3G59960	OS02G0735700	SB04G028680	0.0318772	0.0764525	0.0115759
BRADI1G69520	OS03G0223700	SB01G042440	0.0502563	0.0259821	0.00345415
BRADI1G68680	OS03G0238300	SB01G041580	0.317602	0.204513	0.178022
BRADI1G70440	OS03G0210500	SB01G043280	0.0287627	0.0816509	0.0687528
BRADI4G06750	OS12G0502800	SB08G015630	0.12346	0.0652899	0.066489
BRADI5G12880	OS04G0467901	SB02G043540	0.0225031	0.300994	0.0655531
BRADI3G12800	OS08G0566600	SB07G023470	0.133575	0.144841	0.0352004
BRADI3G37630	OS08G0459100	SB07G022470	0.0480238	0.101136	0.120807
BRADI3G54190	OS02G0797400	SB04G036050	0.0332004	0.10583	0.082342
BRADI3G20010	OS08G0299200	SB02G043360	0.0666901	0.0650503	0.053075
BRADI1G71680	OS03G0192600	SB01G044330	0.137692	0.130856	0.205594
BRADI1G55150	OS07G0185800	SB02G004830	0.0214433	0.119835	0.0474039
BRADI1G12660	OS03G0674300	SB01G012180	0.0277723	0.0656862	0.0538446
BRADI1G14830	OS03G0607500	SB01G014860	0.0163611	0.0284102	0.0345651
BRADI5G25620	OS04G0670000	SB06G032290	0.0262683	0.106675	0.00628471
BRADI3G06460	OS02G0187600	SB04G005930	0.00825061	0.0745073	0.0319512
BRADI1G69300	OS03G0233500	SB01G042240	0.0332316	0.0128031	0.022284
BRADI1G12810	OS03G0669300	SB01G012380	0.0748471	0.0226825	0.128712
BRADI4G00740	OS12G0636200	SB08G022960	0.0889457	0.0916387	0.0326082
BRADI2G51600	OS01G0776600	SB03G036210	0.0734806	0.107776	0.0338138
BRADI2G61870	OS01G0968000	SB02G036790	0.0632921	0.0762365	0.0382619
BRADI4G36420	OS09G0536700	SB02G031140	0.127159	0.104516	0.137134
BRADI4G36580	OS09G0540600	SB02G031330	0.0725853	0.151733	0.0513599
BRADI5G27500	OS04G0691600	SB06G034050	0.0201591	0.187567	0.0193312
BRADI4G37090	OS09G0548200	SB02G031910	0.0830894	0.0791768	0.0749536
BRADI1G55550	OS06G0622300	SB10G024400	0.00918984	0.041429	0.0218982
BRADI3G40110	OS08G0511700	SB07G027580	0.0429219	0.0646265	0.00394319
BRADI3G32230	OS10G0541000	SB01G030400	0.0456114	0.172476	0.12259
BRADI1G28280	OS07G0471000	SB02G032960	0.0767668	0.0427676	0.015459
BRADI3G32470	OS10G0544600	SB01G030190	0.245594	0.148834	0.207037
BRADI3G00300	OS09G0540800	SB02G031340	0.124285	0.102639	0.150521
BRADI1G51390	OS06G0138200	SB10G002630	0.0452978	0.00981262	0.0184962
BRADI1G77170	OS03G0120400	SB01G049160	0.142197	0.181526	0.103962
BRADI2G44550	OS01G0636400	SB03G029020	0.206224	0.130628	0.12501
BRADI3G49480	OS02G0633200	SB04G026810	0.0622879	0.0848996	0.0601015
BRADI3G53700	OS02G0787800	SB04G035410	0.0600786	0.0492564	0.0381828
BRADI3G18930	OS08G0244100	SB07G007780	0.0745768	0.0355178	0.0206853
BRADI3G19070	OS08G0250700	SB07G008100	0.0467076	0.0825984	0.0169664
BRADI5G20880	OS04G0605300	SB06G027760	0.125656	0.203097	0.120757
BRADI2G28900	OS05G0350700	SB03G045540	0.0434493	0.0289458	0.0158889
BRADI2G05530	OS01G0186700	SB03G003320	0.0212478	0.0343539	0.0141688
BRADI4G28570	OS09G0359800	SB02G022770	0.0201529	0.0489673	0.0401708
BRADI3G60710	OS02G0831700	SB04G038430	0.0774003	0.132509	0.0471635
BRADI2G08210	OS02G0255200	SB01G032870	0.0612326	0.0652306	0.0394556
BRADI2G50540	OS01G0761100	SB03G035240	0.0261345	0.0318446	0.0518684
BRADI1G20700	OS07G0409700	SB02G043830	0.023871	0.0201873	0.0418656
BRADI1G26820	OS07G0501900	SB02G034080	0.0408078	0.0149597	0.0207753
BRADI2G51790	OS01G0780800	SB03G036430	0.494227	0.13006	0.0625568
BRADI1G35240	OS06G0715500	SB10G030160	0.0304525	0.0289566	0.0197327
BRADI3G06080	OS02G0181800	SB04G005550	0.0256414	0.00685757	0.021508
BRADI4G35950	OS09G0527900	SB02G030690	0.0707358	0.079293	0.0258628
BRADI2G17970	OS05G0543700	SB09G027210	0.0164286	0.0379158	0.0246295
BRADI5G23460	OS04G0640600	SB06G030260	0.154674	0.067502	0.0589662
BRADI1G71770	OS03G0191800	SB01G044420	0.150054	0.135519	0.107642
BRADI5G12000	OS04G0452400	SB06G018520	0.0149603	0.0142646	0.0249395
BRADI3G48140	OS02G0606800	SB04G025370	0.164152	0.0645279	0.0262755
BRADI4G13280	OS11G0621300	SB05G025070	0.149743	0.0950498	0.0316788
BRADI5G02440	OS04G0101800	SB06G000280	0.051231	0.153427	0.0538825
BRADI1G02490	OS03G0837300	SB01G002020	0.0141107	0.0851358	0.0257623
BRADI4G16180	OS11G0568300	SB05G021980	0.0441317	0.134735	0.0612376
BRADI3G52950	OS02G0708600	SB04G030350	0.0508128	0.0311097	0.0170171
BRADI3G30110	OS10G0501500	SB01G017910	0.0266089	0.0290972	0.0330992
BRADI1G76890	OS03G0124900	SB01G048880	0.0441723	0.147988	0.0276316
BRADI3G06010	OS02G0180200	SB04G005460	0.0310719	0.022328	0.0285459
BRADI0007S00210	OS06G0647100	SB10G025480	0.0574349	0.117629	0.0290453
BRADI3G54130	OS02G0796600	SB04G035990	0.0419795	0.0601183	0.085793
BRADI3G49400	OS02G0631000	SB04G026710	0.0414921	0.0382002	0.0175592
BRADI3G49530	OS02G0633400	SB04G026850	0.0433658	0.0447324	0.0227693
BRADI1G33390	OS06G0693500	SB10G028300	0.0457332	0.0585514	0.0177969
BRADI3G19980	OS08G0296900	SB07G004780	0.135154	0.0816306	0.0920998
BRADI2G33960	OS05G0179800	SB09G005490	0.037662	0.0448538	0.0573143
BRADI2G41400	OS01G0566900	SB03G025580	0.0229547	0.0203689	0.0121387
BRADI3G08410	OS02G0224300	SB04G007950	0.0230036	0.0282481	0.00570621
BRADI1G09250	OS03G0738700	SB01G008680	0.205064	0.263478	0.0411956
BRADI2G04660	OS01G0388101	SB03G004210	0.0748963	0.290647	0.0743416
BRADI2G10870	OS01G0281000	SB03G011420	0.0288826	0.0418556	0.0481739
BRADI1G63920	OS03G0321500	SB01G036880	0.0916	0.0405725	0.0155967
BRADI1G33970	OS06G0698859	SB10G028740	0.0315226	0.0339369	0.0164655
BRADI5G22130	OS04G0414100	SB06G016060	0.0284836	0.00863063	0.00984455
BRADI2G23950	OS05G0443300	SB09G021790	0.0599069	0.0333597	0.00824587
BRADI4G38600	OS09G0568900	SB03G036890	0.0480822	0.0426257	0.00544643
BRADI3G43070	OS08G0561700	SB07G023950	0.0289358	0.0502529	0.044186
BRADI2G03350	OS01G0151200	SB03G006010	0.0343338	0.121128	0.0442146
BRADI2G37100	OS05G0112000	SB09G001370	0.0221938	0.0724097	0.0126438
BRADI1G03410	OS03G0825400	SB01G002840	0.0423041	0.0596815	0.0376857
BRADI1G34750	OS06G0708500	SB10G029480	0.0462851	0.0399599	0.0149803
BRADI2G22400	OS05G0475700	SB09G023320	0.235576	0.143989	0.131324
BRADI2G34460	OS01G0168100	SB03G004680	0.0109928	0.0659027	0.0534595
BRADI1G12910	OS03G0666200	SB01G012500	0.0197002	0.0327658	0.00910667
BRADI3G55390	OS02G0817200	SB04G037240	0.032001	0.0667616	0.0267092
BRADI1G49240	OS06G0152300	SB10G003690	0.0296007	0.0611881	0.0951103
BRADI5G01010	OS04G0185100	SB10G003390	0.107264	0.0726311	0.106293
BRADI2G09470	OS01G0260700	SB03G010090	0.0294069	0.0327133	0.0318023
BRADI1G13190	OS03G0659300	SB01G012840	0.0570002	0.142524	0.0242499
BRADI3G05420	OS02G0173500	SB04G004880	0.049368	0.0290201	0.00952452
BRADI2G62010	OS01G0971500	SB03G047300	0.0562504	0.107022	0.00510658
BRADI1G29010	OS07G0435900	SB02G010210	0.0522538	0.0706643	0.0172234
BRADI2G40040	OS05G0101400	SB01G021250	0.050369	0.088964	0.0365679
BRADI3G32240	OS10G0541200	SB01G030380	0.0190931	0.0679099	0.039127
BRADI2G16960	OS05G0557700	SB09G028110	0.0556019	0.0662822	0.0545651
BRADI2G18960	OS07G0660700	SB09G020450	0.028862	0.0396511	0.039609
BRADI1G51430	OS06G0138000	SB10G002570	0.0276566	0.0128988	0.0290131
BRADI3G54980	OS02G0812400	SB04G036790	0.026557	0.0500303	0.0210863
BRADI3G05390	OS02G0173000	SB04G004840	0.0561897	0.128555	0.0837335
BRADI3G42020	OS08G0544500	SB08G001340	0.0292323	0.0428625	0.0158388
BRADI5G17880	OS04G0553800	SB06G024740	0.0607711	0.109611	0.0370498
BRADI1G61810	OS03G0360600	SB01G034720	0.124264	0.15468	0.0356765
BRADI1G72120	OS03G0186800	SB01G044800	0.0035595	0.0308603	0.031203
BRADI2G34660	OS05G0163400	SB09G004760	0.0436071	0.049208	0.0220148
BRADI4G41400	OS12G0172500	SB08G004620	0.0514885	0.00691068	0.00781777
BRADI3G54680	OS02G0805700	SB04G036500	0.054573	0.105788	0.00999743
BRADI1G66420	OS03G0278400	SB01G039320	0.0217262	0.0521854	0.0281324
BRADI1G66890	OS03G0269900	SB01G039850	0.0820058	0.032175	0.182506
BRADI1G66950	OS03G0268200	SB01G039915	0.0453839	0.113553	0.0219174
BRADI2G55020	OS01G0850100	SB03G039930	0.0487137	0.0460297	0.0292662
BRADI2G37930	OS04G0685100	SB03G003790	0.0398262	0.0414461	0.0614564
BRADI2G55110	OS01G0851600	SB03G040050	0.0849609	0.137821	0.055618
BRADI4G25980	OS01G0897000	SB08G002240	0.0834876	0.0885511	0.0590483
BRADI1G63520	OS03G0330000	SB01G036430	0.0414607	0.0833695	0.0412326
BRADI3G34050	OS10G0573100	SB01G028360	0.00681366	0.0391976	0.04869
BRADI1G67810	OS03G0254400	SB01G040810	0.122052	0.119054	0.0838667
BRADI2G43300	OS01G0611900	SB03G027690	0.0632937	0.1716	0.0673279
BRADI2G54230	OS01G0835000	SB03G039030	0.0381475	0.156527	0.024054
BRADI1G03640	OS03G0822000	SB01G003120	0.0945901	0.175108	0.024994
BRADI2G54840	OS01G0846600	SB03G039680	0.0396292	0.0893348	0.0287977
BRADI1G09390	OS03G0737200	SB01G008790	0.0216531	0.0702759	0.0476282
BRADI2G55010	OS01G0850000	SB03G039920	0.0737353	0.0270722	0.0295017
BRADI1G67100	OS03G0266100	SB01G040050	0.0091356	0.0605412	0.0482345
BRADI2G55310	OS01G0855600	SB03G040300	0.12765	0.254842	0.186598
BRADI1G11770	OS03G0698500	SB01G011160	0.0378601	0.0539178	0.0571719
BRADI2G54100	OS01G0832900	SB03G038890	0.0947109	0.0625458	0.0465946
BRADI2G04070	OS01G0166100	SB03G004830	0.0591079	0.170262	0.0683286
BRADI2G04190	OS01G0168300	SB03G004660	0.0356664	0.0914315	0.0261356
BRADI2G04210	OS01G0168500	SB03G004650	0.0547262	0.0147759	0.00843257
BRADI1G62350	OS03G0351800	SB01G035310	0.065052	0.11791	0.00730154
BRADI2G10160	OS01G0270700	SB03G010760	0.0904133	0.246571	0.140029
BRADI2G21300	OS05G0494000	SB09G024210	0.0518382	0.0759084	0.0235052
BRADI4G43670	OS02G0502500	SB05G001970	0.0644523	0.0671896	0.010593
BRADI2G09940	OS01G0266800	SB03G010545	0.0927668	0.108465	0.0306293
BRADI2G09820	OS01G0265800	SB03G010380	0.0243169	0.0462635	0.0069707
BRADI2G10080	OS01G0268800	SB03G010680	0.066302	0.0271849	0.0241266
BRADI1G19050	OS07G0658700	SB02G041770	0.163804	0.0650366	0.0563485
BRADI1G62480	OS03G0349000	SB01G035430	0.0225852	0.106824	0.0219596
BRADI1G54280	OS07G0207100	SB02G006190	0.120913	0.162298	0.0111024
BRADI4G06280	OS12G0515600	SB08G016650	0.0502908	0.0379126	0.0582512
BRADI3G40030	OS08G0509600	SB07G027740	0.107784	0.0584443	0.100372
BRADI3G39910	OS08G0506400	SB07G027840	0.101995	0.0394207	0.0558457
BRADI1G35990	OS06G0613500	SB10G024110	0.0326959	0.0901851	0.0548579
BRADI3G08910	OS02G0232400	SB04G008330	0.0263935	0.0315657	0.0212656
BRADI3G53290	OS02G0714600	SB04G029970	0.0206623	0.091888	0.0556608
BRADI3G50520	OS02G0655300	SB04G033080	0.0222815	0.0749397	0.0411223
BRADI1G01870	OS03G0845000	SB01G001470	0.0859113	0.0414414	0.0508334
BRADI3G54740	OS02G0806600	SB04G036550	0.0433145	0.0331565	0.038926
BRADI2G58930	OS01G0919900	SB03G043970	0.0158642	0.0565587	0.0339273
BRADI1G49100	OS06G0154500	SB10G003810	0.0121677	0.019587	0.0281692
BRADI3G11590	OS02G0436400	SB07G024340	0.0174874	0.044447	0.0583817
BRADI4G20950	OS11G0246900	SB05G006915	0.0892534	0.0318314	0.0131259
BRADI1G04140	OS03G0815200	SB01G003700	0.0662031	0.0573563	0.0206999
BRADI1G23580	OS07G0578200	SB02G037470	0.144179	0.0552337	0.0586176
BRADI3G40060	OS08G0510700	SB07G027680	0.0707986	0.0586078	0.0622173
BRADI3G50370	OS02G0652300	SB04G033230	0.0705837	0.0974175	0.0296751
BRADI4G03700	OS12G0578000	SB07G025280	0.0889891	0.0491195	0.15863
BRADI5G17790	OS04G0552300	SB06G024670	0.100148	0.166013	0.222684
BRADI3G02630	OS02G0126800	SB04G002250	0.0413171	0.168755	0.0291508
BRADI1G34970	OS06G0712300	SB10G029780	0.101884	0.0196892	0.0353413
BRADI3G31550	OS10G0522601	SB01G031170	0.127759	0.0516404	0.0488965
BRADI4G35770	OS09G0526500	SB02G030480	0.115641	0.416887	0.112813
BRADI3G34800	OS08G0386900	SB07G019460	0.057941	0.0110992	0.0233613
BRADI1G48740	OS06G0158600	SB10G004030	0.0410216	0.0478123	0.0256101
BRADI1G39260	OS06G0507400	SB10G020060	0.00815786	0.0281859	0.00676015
BRADI2G15940	OS05G0569300	SB09G028990	0.07001	0.0320691	0.0525057
BRADI3G09700	OS02G0258300	SB04G009620	0.124459	0.148136	0.0313403
BRADI2G08070	OS01G0235400	SB01G010190	0.0155324	0.0500093	0.0366878
BRADI4G35910	OS09G0528200	SB02G030660	0.0530245	0.170892	0.0358823
BRADI1G35100	OS06G0714300	SB10G030050	0.148146	0.117545	0.114979
BRADI1G35090	OS06G0714200	SB10G030040	0.0359361	0.121855	0.0109827
BRADI2G11890	OS01G0313300	SB03G012890	0.219344	0.0691519	0.0955407
BRADI3G44590	OS08G0556600	SB07G024460	0.0439015	0.0580979	0.0094523
BRADI4G03670	OS12G0578500	SB08G019260	0.0470343	0.0395975	0.0414136
BRADI3G56180	OS02G0729700	SB04G029080	0.0493919	0.174393	0.0257694
BRADI4G39190	OS12G0273700	SB08G013400	0.17116	0.140724	0.0180141
BRADI3G41320	OS08G0532400	SB07G026140	0.0209396	0.0569559	0.162216
BRADI3G44290	OS02G0514500	SB04G021010	0.0376184	0.115033	0.167853
BRADI5G02340	OS04G0103200	SB04G028900	0.0299384	0.0399013	0.0084984
BRADI1G50220	OS06G0111500	SB10G001050	0.0589559	0.0792911	0.00661212
BRADI3G35740	OS08G0412600	SB01G004460	0.043051	0.0742642	0.0212391
BRADI3G04130	OS05G0147400	SB02G043440	0.0200914	0.0634519	0.0181878
BRADI2G58440	OS01G0913000	SB09G003630	0.0825997	0.17791	0.0291764
BRADI1G15350	OS03G0587000	SB01G015510	0.03726	0.0447761	0.0295042
BRADI3G52240	OS02G0694201	SB04G031160	0.0318269	0.0237018	0.00849288
BRADI3G60000	OS02G0734900	SB04G028710	0.0214996	0.0320341	0.0142722
BRADI3G32180	OS10G0539400	SB01G030470	0.0345976	0.0891605	0.0104627
BRADI1G02020	OS03G0843500	SB01G001640	0.0136449	0.0421941	0.02342
BRADI1G01190	OS03G0852800	SB01G000860	0.201835	0.161907	0.0966871
BRADI1G13470	OS03G0651300	SB01G013160	0.090176	0.0508579	0.0567687
BRADI2G38540	OS05G0132500	SB04G038000	0.0228111	0.0419013	0.0104498
BRADI1G04790	OS03G0806500	SB01G004420	0.0621817	0.0256961	0.0317279
BRADI1G05680	OS03G0794500	SB01G005370	0.0696761	0.100855	0.0641116
BRADI4G15450	OS03G0804800	SB05G022470	0.034308	0.0427009	0.0187353
BRADI1G63690	OS03G0325500	SB01G036680	0.157755	0.162835	0.0569532
BRADI1G63580	OS03G0328400	SB01G036510	0.0279704	0.0264825	0.0726576
BRADI4G26870	OS01G0182200	SB09G019780	0.0236638	0.057942	0.00643141
BRADI3G48940	OS02G0620400	SB04G026280	0.18354	0.0812002	0.0481912
BRADI3G28760	OS10G0477000	SB01G019330	0.0215534	0.037753	0.0159028
BRADI3G54760	OS02G0807000	SB04G036570	0.0671854	0.121105	0.1064
BRADI5G00700	OS04G0169100	SB06G001740	0.0277711	0.0724616	0.0631719
BRADI1G05580	OS03G0795500	SB01G005280	0.017313	0.0200966	0.0237965
BRADI3G02650	OS02G0127000	SB01G001440	0.027042	0.105596	0.0152607
BRADI4G05860	OS12G0534200	SB08G017000	0.0209335	0.183333	0.034597
BRADI2G25600	OS05G0407500	SB09G020080	0.0440145	0.0544251	0.023077
BRADI2G43200	OS01G0610500	SB03G027600	0.0331569	0.0239053	0.0115005
BRADI1G18110	OS07G0414800	SB02G042610	0.026409	0.124236	0.0254422
BRADI2G27970	OS05G0358500	SB09G017821	0.060034	0.09448	0.0572953
BRADI2G28040	OS05G0358000	SB09G017540	0.0253352	0.0649609	0.0227485
BRADI1G50610	OS06G0116300	SB03G002230	0.0467374	0.0405137	0.0172742
BRADI1G03170	OS03G0827600	SB01G002680	0.0439308	0.0594726	0.041711
BRADI1G19660	OS07G0645000	SB02G041150	0.0599018	0.0794915	0.0293055
BRADI3G52570	OS02G0701900	SB04G030750	0.0437119	0.0866325	0.028448
BRADI2G26290	OS05G0397650	SB09G019560	0.0605806	0.0673546	0.0180371
BRADI1G65310	OS03G0295500	SB01G038290	0.0316571	0.0564503	0.0114798
BRADI1G29070	OS07G0442900	SB02G009660	0.4348	0.149248	0.233644
BRADI2G11480	OS01G0300200	SB03G012420	0.034945	0.0374293	0.0112223
BRADI1G18180	OS07G0671700	SB02G042540	0.0316956	0.0456173	0.0143374
BRADI5G01280	OS04G0129500	SB06G001240	0.0378218	0.0219484	0.00679809
BRADI2G10990	OS03G0848200	SB01G001350	0.0442789	0.227552	0.0675845
BRADI5G25070	OS04G0662700	SB06G031800	0.0919131	0.0591385	0.0268365
BRADI1G55180	OS07G0185300	SB02G004780	0.0364627	0.0343155	0.029181
BRADI1G67740	OS03G0255400	SB01G040730	0.0416141	0.187439	0.0562335
BRADI5G14510	OS04G0495700	SB06G021360	0.0390106	0.0391571	0.0155704
BRADI4G06390	OS12G0514400	SB04G033530	0.0769626	0.0473712	0.00924555
BRADI2G53050	OS01G0812900	SB06G031280	0.0207198	0.0967079	0.0368737
BRADI1G63290	OS03G0334000	SB01G036230	0.0542709	0.0973643	0.0709586
BRADI1G65700	OS03G0288300	SB01G038620	0.095492	0.0214114	0.0426963
BRADI5G09180	OS04G0409500	SB06G015410	0.0455906	0.0718761	0.0676419
BRADI3G03260	OS02G0137100	SB04G002970	0.0778562	0.0770136	0.0237195
BRADI2G10040	OS01G0268300	SB03G010630	0.0424147	0.05388	0.0492155
BRADI4G36290	OS09G0534800	SB02G031020	0.0329799	0.0297671	0.00586751
BRADI2G56460	OS01G0872800	SB03G041290	0.0352941	0.0562448	0.0738829
BRADI3G42680	OS08G0556700	SB07G024450	0.0508398	0.120674	0.0280675
BRADI2G25380	OS05G0412000	SB09G020340	0.0887661	0.0844291	0.0996611
BRADI2G25350	OS05G0414100	SB09G020380	0.0368253	0.0274089	0.0116935
BRADI2G30580	OS05G0323900	SB09G011450	0.0209518	0.0411419	0.0147634
BRADI2G22430	OS05G0474900	SB09G023280	0.036583	0.0473997	0.0414688
BRADI2G23790	OS05G0446800	SB09G021940	0.0458526	0.0155808	0.0319751
BRADI2G55270	OS01G0854500	SB03G040210	0.142918	0.273383	0.612157
BRADI1G65790	OS03G0286300	SB02G044050	0.0359877	0.0367485	0.0234871
BRADI5G13390	OS04G0476700	SB06G020060	0.0793174	0.0193322	0.0198878
BRADI2G53010	OS01G0812000	SB03G037680	0.0758912	0.187	0.0687301
BRADI5G07300	OS04G0377932	SB06G013250	0.0403417	0.020478	0.0336874
BRADI3G38560	OS08G0482100	SB07G029190	0.0616426	0.0265384	0.0205246
BRADI4G16140	OS11G0568700	SB05G021950	0.106258	0.0308916	0.0634379
BRADI1G10420	OS03G0721400	SB01G009840	0.0321535	0.0425417	0.0124058
BRADI3G40170	OS08G0512300	SB07G027520	0.0435582	0.0629704	0.013119
BRADI1G66090	OS06G0484500	SB01G038960	0.0456434	0.183504	0.031712
BRADI4G08520	OS09G0240500	SB02G013390	0.0623964	0.0889078	0.025231
BRADI1G04590	OS03G0810300	SB01G003940	0.0171458	0.1214	0.119917
BRADI2G43600	OS01G0616400	SB03G027910	0.076777	0.0133826	0.0195009
BRADI1G26920	OS07G0497500	SB02G033830	0.0507107	0.215606	0.166057
BRADI3G45490	OS02G0550700	SB04G022380	0.0256104	0.0680027	0.0419604
BRADI3G42640	OS08G0556000	SB07G024500	0.0154934	0.0409917	0.0297698
BRADI3G46230	OS04G0445800	SB06G017930	0.0423768	0.0439911	0.0164509
BRADI1G20840	OS07G0616000	SB02G039210	0.039663	0.0544836	0.00974694
BRADI2G20280	OS05G0510300	SB09G025110	0.0201563	0.0399123	0.03495
BRADI2G16330	OS06G0352900	SB01G037260	0.0164697	0.0683506	0.0335067
BRADI2G52370	OS01G0797600	SB03G037080	0.059633	0.0581137	0.0183837
BRADI5G26320	OS04G0679400	SB06G033080	0.078514	0.0473457	0.0839095
BRADI4G21540	OS12G0620400	SB08G022000	0.0245622	0.0764264	0.00765144
BRADI1G36430	OS06G0607100	SB10G023720	0.109543	0.0670213	0.0466316
BRADI2G59920	OS01G0934100	SB03G045000	0.0782359	0.0615926	0.0173568
BRADI1G27170	OS07G0490200	SB02G033620	0.050602	0.038555	0.0349768
BRADI2G12520	OS01G0337900	SB03G013540	0.0428406	0.0587116	0.0423322
BRADI1G64440	OS03G0308000	SB01G037440	0.0312195	0.03608	0.0112807
BRADI4G04380	OS01G0516200	SB03G027060	0.0389709	0.791568	0.0519614
BRADI1G74840	OS03G0152800	SB08G015250	0.0412175	0.0575128	0.0133978
BRADI1G44120	OS06G0256800	SB10G009260	0.134365	0.170513	0.144033
BRADI2G37650	OS05G0118700	SB09G002010	0.218915	0.105888	0.0653898
BRADI1G46560	OS06G0199100	SB10G006490	0.15115	0.103466	0.081979
BRADI3G11280	OS02G0332200	SB01G049370	0.0310645	0.0409888	0.01721
BRADI3G06480	OS02G0187800	SB04G005950	0.108112	0.084771	0.0130582
BRADI2G49760	OS06G0229300	SB03G034510	0.0687432	0.0446882	0.0304394
BRADI1G63800	OS03G0323800	SB01G036760	0.0217887	0.0519285	0.0194219
BRADI3G43010	OS01G0974000	SB03G047410	0.0413237	0.0398342	0.0151662
BRADI1G11800	OS03G0696300	SB01G011220	0.0592894	0.0523899	0.0414762
BRADI2G61240	OS01G0957000	SB03G046360	0.0642671	0.0613392	0.041822
BRADI3G29190	OS10G0484400	SB07G027720	0.0817009	0.0598132	0.0984453
BRADI1G12950	OS03G0665700	SB01G012560	0.143504	0.1264	0.0725814
BRADI1G12960	OS03G0665200	SB01G012570	0.0342642	0.119142	0.0241388
BRADI1G74380	OS03G0161600	SB01G046365	0.0884076	0.0834846	0.0760511
BRADI1G05500	OS03G0796600	SB01G005190	0.0572523	0.0574599	0.0542725
BRADI1G28820	OS07G0446100	SB02G010610	0.0578865	0.0319196	0.016171
BRADI1G61890	OS03G0359000	SB01G034850	0.0353043	0.0388331	0.0403102
BRADI2G48320	OS01G0718900	SB03G033020	0.074716	0.0960682	0.00720154
BRADI3G09890	OS02G0266300	SB04G009900	0.056938	0.0601781	0.0658788
BRADI3G49030	OS02G0621500	SB04G026340	0.0216796	0.0327589	0.0383784
BRADI4G34790	OS09G0508300	SB02G029440	0.0441544	0.0528332	0.0112643
BRADI1G51350	OS06G0138600	SB10G002660	0.0672129	0.125315	0.0895809
BRADI5G13850	OS04G0485200	SB06G020636	0.0337411	0.0204334	0.00995273
BRADI3G13980	OS08G0120000	SB07G002070	0.0227383	0.0848168	0.00515314
BRADI2G61070	OS01G0953600	SB03G046110	0.0613853	0.142005	0.0420531
BRADI1G22110	OS07G0603600	SB02G038650	0.0853195	0.214035	0.0840617
BRADI1G15030	OS03G0602300	SB01G015040	0.0752631	0.145081	0.0653614
BRADI3G32880	OS10G0550900	SB01G029660	0.112043	0.140861	0.0749043
BRADI4G31100	OS09G0437400	SB02G025620	0.319908	0.28279	0.157169
BRADI4G15700	OS11G0573200	SB05G022420	0.0334671	0.0156742	0.0133363
BRADI3G04010	OS02G0150300	SB04G003640	0.0718903	0.0901963	0.0344838
BRADI1G11340	OS03G0711300	SB06G023790	0.0212531	0.0340277	0.0162069
BRADI1G63740	OS03G0324700	SB01G036720	0.00740862	0.0769051	0.050904
BRADI1G65890	OS03G0284500	SB01G038800	0.090532	0.0686871	0.0534902
BRADI2G37740	OS05G0117864	SB09G002020	0.0190733	0.0606408	0.00815559
BRADI1G61110	OS03G0379300	SB01G034000	0.12501	0.0990235	0.0182581
BRADI5G23610	OS04G0642100	SB06G030360	0.0411491	0.0296788	0.0529788
BRADI1G12280	OS03G0684700	SB01G011780	0.102965	0.157037	0.104395
BRADI1G44520	OS06G0245900	SB10G008800	0.0858261	0.13559	0.0615801
BRADI2G39160	OS01G0973200	SB03G047385	0.0963836	0.202193	0.0525535
BRADI4G39520	OS12G0242500	SB08G009120	0.152173	0.147752	0.106137
BRADI1G67980	OS03G0251350	SB01G040980	0.20969	0.146449	0.378075
BRADI4G18210	OS11G0516000	SB05G018880	0.0480663	0.0421217	0.0189333
BRADI1G01790	OS03G0850300	SB01G001150	0.0674476	0.10291	0.0545355
BRADI1G33340	OS09G0245500	SB10G028050	0.0734808	0.0202612	0.0672625
BRADI1G71170	OS03G0200800	SB01G043820	0.049676	0.133669	0.0354205
BRADI1G23040	OS07G0587250	SB02G037920	0.0785949	0.122594	0.157835
BRADI1G60500	OS03G0395600	SB01G033300	0.0453558	0.0225194	0.0149518
BRADI4G02910	OS12G0594300	SB08G020025	0.0767766	0.0408427	0.0549861
BRADI1G54220	OS07G0120700	SB04G001040	0.0847842	0.0809288	0.0503395
BRADI1G21110	OS07G0619800	SB02G039460	0.0557312	0.142284	0.0137705
BRADI3G52720	OS02G0704600	SB04G030610	0.0316591	0.0316452	0.0327323
BRADI1G67750	OS03G0255200	SB01G040740	0.0424335	0.0211142	0.0289894
BRADI4G36470	OS09G0538500	SB02G031200	0.169321	0.079168	0.0408373
BRADI2G54040	OS01G0831200	SB03G038830	0.0721838	0.0335421	0.00671104
BRADI1G74420	OS03G0161200	SB01G046410	0.0595226	0.209297	0.114811
BRADI2G26890	OS05G0387700	SB09G019110	0.0500719	0.0727517	0.0175862
BRADI3G42860	OS08G0558700	SB07G024130	0.0407192	0.052414	0.0191867
BRADI2G38160	OS05G0126400	SB09G002290	0.0412978	0.0476351	0.0177899
BRADI5G26620	OS04G0685200	SB06G033560	0.0495481	0.284908	0.0328915
BRADI2G25980	OS05G0400400	SB05G002090	0.0384355	0.0678443	0.0169056
BRADI4G02810	OS10G0493800	SB08G020140	0.0330784	0.0405718	0.00953398
BRADI2G38080	OS05G0125200	SB09G002240	0.048197	0.0784329	0.0607898
BRADI1G65850	OS03G0285166	SB07G024190	0.167114	0.289462	0.034318
BRADI2G55100	OS01G0851400	SB03G040040	0.0234482	0.0835065	0.00426755
BRADI4G37730	OS09G0558200	SB02G032600	0.0434111	0.123911	0.0407715
BRADI1G19070	OS07G0658600	SB02G041760	0.121054	0.145828	0.044372
BRADI1G15780	OS03G0441500	SB02G004540	0.0470354	0.0538883	0.00982619
BRADI1G55440	OS07G0182100	SB02G004580	0.0248673	0.0370563	0.0413457
BRADI3G04440	OS02G0158300	SB04G004050	0.0795866	0.125821	0.0939318
BRADI2G54660	OS01G0841700	SB03G039490	0.251317	0.256141	0.0747678
BRADI2G07250	OS01G0221400	SB03G001430	0.232309	0.0880026	0.180203
BRADI2G38200	OS05G0127300	SB09G002330	0.111333	0.16285	0.0591418
BRADI3G19810	OS08G0282400	SB07G018430	0.0627702	0.00760818	0.00669064
BRADI4G33830	OS09G0491676	SB02G028470	0.0340754	0.0509239	0.0378077
BRADI3G55710	OS02G0820700	SB04G037580	0.0571773	0.0457735	0.00646687
BRADI1G04840	OS03G0805400	SB01G004520	0.0464612	0.0582154	0.0266249
BRADI4G35020	OS05G0299500	SB02G029720	0.108287	0.027701	0.0968447
BRADI4G20500	OS11G0267000	SB08G003300	0.101292	0.147537	0.0418191
BRADI3G33490	OS10G0562700	SB01G028920	0.0192738	0.0782651	0.047289
BRADI1G78410	OS03G0101500	SB01G050570	0.0670356	0.124743	0.033113
BRADI4G36050	OS09G0531900	SB02G030820	0.0541647	0.0434678	0.0155376
BRADI5G19180	OS04G0579200	SB06G026220	0.0625208	0.0632409	0.0455189
BRADI1G23610	OS07G0577600	SB02G037410	0.0572198	0.172423	0.0466538
BRADI1G44340	OS06G0249500	SB10G008940	0.179183	0.112948	0.0759917
BRADI2G43730	OS01G0618700	SB03G028110	0.0853641	0.0999883	0.127009
BRADI2G34950	OS05G0156500	SB09G004380	0.0346202	0.063289	0.0234205
BRADI1G64700	OS03G0303100	SB01G037700	0.084197	0.0606515	0.100716
BRADI2G26090	OS05G0398000	SB09G019600	0.0454891	0.0849529	0.0235989
BRADI1G55530	OS07G0179200	SB02G004430	0.0116772	0.0363271	0.0337983
BRADI2G41600	OS03G0253800	SB01G040840	0.024739	0.11084	0.0344373
BRADI3G55780	OS11G0294600	SB01G026330	0.0854476	0.0453657	0.00745603
BRADI4G37930	OS09G0560300	SB02G032740	0.0249675	0.0770814	0.0256955
BRADI2G46660	OS01G0681600	SB03G031290	0.049418	0.0431875	0.0237394
BRADI3G09810	OS02G0265200	SB04G009800	0.0854184	0.180609	0.129775
BRADI1G51480	OS06G0137500	SB10G002530	0.0325338	0.0443796	0.0567627
BRADI4G16300	OS11G0557900	SB05G021810	0.0718202	0.0179414	0.0127806
BRADI1G64460	OS03G0307800	SB01G037450	0.0497177	0.0524788	0.00624387
BRADI2G12510	OS01G0338000	SB03G013550	0.0358627	0.0944015	0.00679609
BRADI2G12680	OS01G0351300	SB03G013830	0.0668128	0.0711008	0.00893867
BRADI1G62850	OS03G0343300	SB01G035770	0.0358297	0.0748539	0.0369772
BRADI1G01580	OS03G0851100	SB01G001080	0.0236958	0.102836	0.0250341
BRADI1G59430	OS07G0106100	SB02G000640	0.0521356	0.130394	0.0158407
BRADI2G16150	OS05G0567200	SB09G028750	0.288797	0.183001	0.147557
BRADI2G19570	OS05G0519400	SB01G014140	0.0246532	0.0582497	0.00678974
BRADI3G30080	OS10G0500700	SB01G018010	0.0864913	0.00137146	0.0160884
BRADI1G59490	OS07G0105700	SB02G000560	0.0745974	0.0623484	0.0515843
BRADI1G25800	OS07G0531500	SB02G035250	0.304472	0.122065	0.112844
BRADI4G01810	OS03G0625900	SB01G013700	0.0332317	0.0714994	0.0558401
BRADI5G25630	OS04G0670100	SB06G032310	0.154885	0.31081	0.0641988
BRADI3G24010	OS10G0371000	SB0012S014630	0.0598534	0.0741496	0.00424999
BRADI3G45990	OS02G0558500	SB04G022930	0.0725688	0.0681615	0.0210778
BRADI2G14210	OS05G0595400	SB09G030840	0.0172305	0.028487	0.0316098
BRADI3G09690	OS02G0258250	SB04G009610	0.0981462	0.0770364	0.0424083
BRADI1G38400	OS06G0524400	SB10G020420	0.0205691	0.0752868	0.0369217
BRADI2G15900	OS05G0571000	SB09G029030	0.0320934	0.0755454	0.039493
BRADI5G19100	OS04G0578000	SB06G026160	0.176632	0.324871	0.14039
BRADI1G62210	OS03G0355600	SB0598S002020	0.0471679	0.0430371	0.00482407
BRADI1G34980	OS06G0712400	SB10G029790	0.0272051	0.023201	0.0199456
BRADI1G76990	OS03G0123300	SB01G048980	0.0529713	0.0425257	0.0141162
BRADI1G52550	OS08G0526300	SB02G009610	0.0761935	0.104395	0.0350773
BRADI1G49960	OS06G0130200	SB10G001980	0.135732	0.0830392	0.0895949
BRADI3G16890	OS08G0154900	SB07G003630	0.106757	0.0922584	0.065816
BRADI1G47050	OS06G0187000	SB10G005910	0.118429	0.0579264	0.0364217
BRADI4G05310	OS12G0548200	SB08G017590	0.0378819	0.016342	0.0248508
BRADI5G07080	OS04G0372700	SB06G008990	0.0405529	0.0986025	0.0199353
BRADI3G07910	OS02G0208900	SB04G007320	0.0367906	0.0138073	0.0122462
BRADI3G54890	OS02G0810200	SB04G036700	0.12085	0.0879498	0.0201458
BRADI3G38300	OS03G0678100	SB08G001050	0.117885	0.461084	0.0582092
BRADI1G18250	OS07G0670600	SB04G035510	0.0375252	0.0806774	0.0304313
BRADI2G59700	OS01G0931200	SB03G044840	0.140811	0.0757945	0.0641548
BRADI2G38000	OS02G0467700	SB08G016480	0.0711925	0.0190047	0.0200398
BRADI1G07270	OS03G0770900	SB01G006810	0.127421	0.0281349	0.0930013
BRADI1G78630	OS03G0100300	SB01G050640	0.0334088	0.0537279	0.0281313
BRADI1G23250	OS07G0585100	SB02G037730	0.0144786	0.0211993	0.0402341
BRADI4G34300	OS09G0500900	SB02G029010	0.211361	0.251007	0.0481052
BRADI3G33240	OS10G0559700	SB01G029120	0.02905	0.0689408	0.0124734
BRADI1G08760	OS03G0747300	SB01G008220	0.0288182	0.0461774	0.0110815
BRADI3G50490	OS02G0654700	SB04G033105	0.184058	0.221137	0.111565
BRADI3G02570	OS02G0125700	SB04G002190	0.0634028	0.0819931	0.0201555
BRADI1G78610	OS03G0100500	SB01G050660	0.0967462	0.0637921	0.0611664
BRADI5G19920	OS04G0590200	SB06G026940	0.135824	0.1853	0.102426
BRADI3G02720	OS02G0128100	SB04G002340	0.0470074	0.0846467	0.0174612
BRADI3G33980	OS10G0572100	SB10G026610	0.213531	0.14444	0.501463
BRADI4G27660	OS09G0299400	SB02G020740	0.102708	0.0672667	0.0676579
BRADI3G09290	OS02G0245800	SB04G008780	0.231649	0.134798	0.215673
BRADI3G17630	OS08G0200400	SB07G005630	0.0324685	0.0324627	0.0138264
BRADI1G49770	OS03G0563300	SB08G004300	0.0922391	0.146874	0.0168698
BRADI3G08930	OS02G0232900	SB04G008360	0.117645	0.106693	0.026455
BRADI2G51030	OS01G0767900	SB03G035720	0.0330831	0.0724126	0.0142428
BRADI4G22160	OS11G0216400	SB05G008690	0.0215195	0.043902	0.0459632
BRADI1G26910	OS07G0498300	SB02G033820	0.0505827	0.0787727	0.0138829
BRADI4G02050	OS12G0610800	SB08G021090	0.228686	0.490339	0.0437484
BRADI2G51130	OS01G0769200	SB03G035770	0.16729	0.215447	0.0441754
BRADI1G56760	OS07G0164000	SB02G003680	0.0296201	0.131713	0.0294006
BRADI2G58370	OS01G0911200	SB03G043460	0.0280034	0.0746576	0.0130662
BRADI2G01980	OS01G0128200	SB03G007330	0.0659975	0.229219	0.0836555
BRADI2G16940	OS05G0557500	SB09G028090	0.103821	0.0348577	0.0195269
BRADI1G13720	OS03G0646800	SB01G013470	0.0200408	0.0640408	0.0062991
BRADI1G51880	OS09G0407900	SB10G027800	0.0441364	0.0344394	0.0119004
BRADI3G31410	OS10G0521000	SB01G031280	0.0829329	0.0364606	0.0579582
BRADI4G36410	OS09G0536400	SB02G031130	0.331816	0.20843	0.0830471
BRADI1G32580	OS06G0677500	SB10G027180	0.0388438	0.065573	0.00562814
BRADI3G60050	OS02G0781700	SB04G035060	0.0309281	0.0199633	0.0131351
BRADI2G24190	OS05G0436900	SB09G021530	0.0362357	0.230898	0.0393379
BRADI4G04400	OS12G0566200	SB08G018470	0.0430985	0.0262853	0.0110691
BRADI5G13680	OS12G0289600	SB06G020470	0.0839516	0.0581748	0.101019
BRADI3G14000	OS08G0120500	SB07G002090	0.00479194	0.0698741	0.0188232
BRADI1G01740	OS03G0849600	SB01G001270	0.0409707	0.0533271	0.0192412
BRADI4G18820	OS11G0498600	SB05G017940	0.116223	0.234984	0.0628608
BRADI1G27710	OS07G0484300	SB02G033390	0.0681451	0.0461128	0.00326335
BRADI3G51650	OS02G0677700	SB04G031930	0.0260361	0.0360502	0.0117129
BRADI3G32010	OS10G0533900	SB01G030660	0.0397694	0.0507014	0.0147884
BRADI3G53630	OS02G0786500	SB04G035320	0.0960577	0.345649	0.0641574
BRADI4G30930	OS09G0432300	SB02G025400	0.0917393	0.186062	0.121821
BRADI3G33600	OS10G0564000	SB01G028800	0.0224858	0.0520535	0.0210549
BRADI3G08240	OS02G0220400	SB04G007750	0.162636	0.0638323	0.185731
BRADI2G33070	OS05G0200100	SB09G006230	0.0491041	0.112178	0.0279316
BRADI2G10530	OS01G0276700	SB03G011130	0.0803696	0.0986896	0.0390807
BRADI3G39500	OS08G0500000	SB07G028380	0.0516168	0.0721735	0.0112932
BRADI3G39170	OS08G0494000	SB07G028650	0.0654606	0.244284	0.07965
BRADI2G47600	OS01G0703300	SB03G032270	0.231951	0.0781898	0.12586
BRADI1G15140	OS03G0596900	SB01G015200	0.0140335	0.0271289	0.030381
BRADI1G42800	OS06G0308300	SB10G011790	0.0783432	0.0999698	0.011248
BRADI4G43390	OS02G0686400	SB03G001240	0.0256282	0.0161582	0.0342303
BRADI2G52000	OS01G0785400	SB03G036680	0.207425	0.162251	0.0793877
BRADI3G19280	OS08G0265500	SB06G023090	0.0453718	0.0359028	0.0851997
BRADI2G31870	OS05G0228400	SB09G007650	0.077061	0.107468	0.0612346
BRADI2G05700	OS01G0191300	SB03G003170	0.0971754	0.105286	0.0920497
BRADI1G37630	OS06G0567000	SB10G022410	0.0653486	0.0891777	0.0091733
BRADI3G11020	OS02G0315400	SB0019S003300	0.0184666	0.0553448	0.0188614
BRADI3G28950	OS10G0479900	SB01G019130	0.0891881	0.109411	0.0114693
BRADI4G30740	OS09G0426500	SB02G025210	0.368109	0.202988	0.155953
BRADI3G05970	OS02G0179800	SB04G005420	0.0437297	0.0772252	0.0281066
BRADI4G30480	OS09G0420900	SB02G024890	0.08775	0.0607319	0.103836
BRADI1G17680	OS07G0679700	SB02G043000	0.0660839	0.101044	0.0168337
BRADI1G30360	OS06G0639500	SB10G025070	0.0413585	0.0584536	0.0485428
BRADI1G21640	OS07G0612400	SB02G039070	0.206625	0.238981	0.193591
BRADI3G26160	OS10G0396666	SB01G023110	0.0359363	0.0426117	0.0189753
BRADI1G72470	OS03G0182700	SB01G045090	0.0289814	0.0298179	0.0112572
BRADI3G42950	OS10G0393100	SB07G024080	0.0547957	0.0235032	0.0144448
BRADI4G41210	OS12G0177500	SB08G004800	0.112764	0.128919	0.0334077
BRADI4G32480	OS09G0464000	SB02G026930	0.0527041	0.144677	0.0235531
BRADI1G07820	OS03G0761900	SB01G007280	0.0273944	0.0716909	0.0561057
BRADI1G30330	OS06G0639100	SB10G025050	0.0406081	0.0239024	0.00841748
BRADI1G71240	OS03G0199100	SB01G043880	0.0283821	0.0393215	0.0799304
BRADI1G48400	OS06G0164400	SB10G004500	0.243404	0.0667739	0.0314638
BRADI2G27110	OS01G0945800	SB03G045590	0.0137236	0.0292621	0.012572
BRADI1G69260	OS03G0232900	SB01G042200	0.0761935	0.0307451	0.0500781
BRADI1G67730	OS03G0255500	SB01G040720	0.24735	0.0492947	0.112211
BRADI1G09300	OS03G0738400	SB01G008690	0.0348757	0.0892772	0.0460632
BRADI1G29840	OS06G0726600	SB10G030780	0.0406352	0.070418	0.0266331
BRADI4G36910	OS09G0544800	SB02G031660	0.0278244	0.0548698	0.020156
BRADI4G36880	OS09G0544300	SB02G031600	0.060628	0.0312856	0.0168797
BRADI1G29960	OS06G0724300	SB10G030430	0.0274443	0.0675903	0.0378735
BRADI5G23320	OS04G0636600	SB06G030050	0.0074161	0.0289345	0.0263802
BRADI1G21310	OS07G0622000	SB02G039640	0.104928	0.0650645	0.0329783
BRADI5G15200	OS04G0508100	SB06G022040	0.0390168	0.0675785	0.02502
BRADI2G53650	OS01G0823900	SB03G038360	0.0986627	0.0658204	0.0462009
BRADI4G09130	OS11G0706600	SB05G027850	0.228306	0.318644	0.0975853
BRADI3G21330	OS03G0163100	SB01G046270	0.0641631	0.107191	0.110075
BRADI5G24950	OS04G0661800	SB06G031690	0.0589387	0.0206098	0.0127421
BRADI1G74890	OS03G0152100	SB01G046810	0.0311028	0.104201	0.0351636
BRADI1G54950	OS07G0188700	SB02G005180	0.2515	0.0915879	0.130715
BRADI3G42820	OS08G0558200	SB07G024170	0.0839097	0.120861	0.0163157
BRADI3G56010	OS02G0823300	SB04G037810	0.0596365	0.0221662	0.0328368
BRADI4G42760	OS12G0146500	SB08G002930	0.250279	0.107795	0.200994
BRADI2G20550	OS05G0503300	SB09G024840	0.02177	0.0499655	0.0339629
BRADI3G45170	OS02G0538900	SB04G022020	0.0953354	0.060349	0.0328842
BRADI2G53090	OS01G0813500	SB03G037770	0.027395	0.042975	0.0229539
BRADI3G34620	OS05G0311000	SB08G006370	0.0369067	0.0622478	0.01516
BRADI4G41410	OS07G0241700	SB02G007110	0.149842	0.210768	0.202733
BRADI1G18120	OS07G0673100	SB02G042600	0.045742	0.0202852	0.03077
BRADI5G25320	OS04G0665600	SB06G031970	0.134839	0.242766	0.13737
BRADI4G33740	OS09G0489500	SB02G028380	0.100524	0.172421	0.0522082
BRADI5G13170	OS04G0472500	SB06G019750	0.134629	0.1285	0.0662054
BRADI3G45840	OS02G0556800	SB04G022740	0.11409	0.0656197	0.0371034
BRADI2G30170	OS05G0346100	SB09G016140	0.0149479	0.0319296	0.0218893
BRADI3G44400	OS02G0521300	SB04G021150	0.0359281	0.0165175	0.084635
BRADI3G44560	OS02G0523800	SB04G021290	0.0513966	0.0627736	0.0859895
BRADI5G17330	OS02G0650900	SB06G024150	0.0578962	0.200645	0.0260225
BRADI4G03680	OS12G0578400	SB08G019250	0.079625	0.0767173	0.052773
BRADI1G70090	OS03G0213200	SB01G043000	0.0965114	0.0772191	0.0273277
BRADI4G03800	OS12G0576300	SB08G019100	0.060824	0.0856721	0.0227459
BRADI1G69980	OS03G0214100	SB01G042890	0.0650069	0.141998	0.0437227
BRADI1G23600	OS07G0577700	SB02G037420	0.0334665	0.0347937	0.00470081
BRADI5G10930	OS04G0441900	SB06G017480	0.0185131	0.0556113	0.00953023
BRADI4G03690	OS02G0294600	SB07G002460	0.0300331	0.0237363	0.00916878
BRADI1G21400	OS07G0623400	SB02G039750	0.0346431	0.0342806	0.00995546
BRADI5G27580	OS04G0692300	SB06G034120	0.0834177	0.0166355	0.0688782
BRADI3G47760	OS02G0596500	SB04G024940	0.0116263	0.0172588	0.0241104
BRADI1G12230	OS03G0685500	SB01G011740	0.0134878	0.0332582	0.00539545
BRADI3G54940	OS02G0809100	SB04G036760	0.0395167	0.0991079	0.0189691
BRADI2G56820	OS01G0880300	SB03G041680	0.0715283	0.0988901	0.02823
BRADI4G41760	OS12G0165700	SB08G004100	0.0209796	0.0875622	0.0162858
BRADI5G23340	OS04G0637000	SB06G030100	0.160172	0.0985837	0.0647974
BRADI5G12180	OS04G0457200	SB06G018720	0.126449	0.0635235	0.0451505
BRADI4G06380	OS04G0636700	SB06G030070	0.0260948	0.0711861	0.0154827
BRADI3G58900	OS02G0753500	SB04G027610	0.19283	0.108199	0.141363
BRADI3G35590	OS08G0409100	SB07G020100	0.110009	0.0640296	0.107369
BRADI3G59010	OS02G0752300	SB04G027690	0.0217767	0.111075	0.052773
BRADI2G61310	OS01G0958000	SB01G009600	0.0094308	0.0114086	0.0226625
BRADI5G23920	OS04G0647300	SB06G030580	0.0616707	0.00698909	0.0895277
BRADI4G37690	OS09G0557800	SB02G032530	0.0434026	0.0301825	0.0143337
BRADI2G05140	OS01G0180400	SB03G003720	0.0843317	0.0767324	0.0307095
BRADI2G31830	OS05G0230600	SB09G007880	0.0301378	0.0465709	0.00909862
BRADI2G42700	OS01G0600300	SB03G027010	0.0171985	0.0673161	0.0237152
BRADI2G05940	OS01G0195500	SB03G002920	0.0171267	0.0686366	0.0101171
BRADI1G18710	OS07G0662500	SB02G042050	0.0441155	0.0282334	0.0116761
BRADI2G61190	OS01G0955700	SB03G046260	0.0810007	0.07996	0.0929161
BRADI1G04240	OS03G0811700	SB01G003790	0.0454854	0.0223455	0.0146982
BRADI2G61060	OS01G0953500	SB03G046100	0.245084	0.0399058	0.164722
BRADI4G33700	OS09G0488600	SB02G028340	0.162333	0.129191	0.0401907
BRADI2G39950	OS05G0103200	SB09G000350	0.0252753	0.0751079	0.0105096
BRADI3G44250	OS02G0513000	SB04G020990	0.0489786	0.0314223	0.0240357
BRADI4G31540	OS09G0444200	SB02G026010	0.0357738	0.0221195	0.028854
BRADI4G16990	OS11G0539200	SB05G020400	0.237886	0.0820971	0.12214
BRADI2G39960	OS01G0102700	SB08G018640	0.037739	0.037318	0.0137038
BRADI5G07730	OS04G0382100	SB02G041010	0.0222702	0.0478512	0.0070665
BRADI2G18000	OS05G0543300	SB09G027180	0.060135	0.103661	0.00598955
BRADI1G44550	OS06G0245700	SB10G008770	0.0718398	0.0849568	0.00730203
BRADI1G16140	OS03G0427900	SB01G032170	0.00909161	0.0283528	0.0316067
BRADI2G51620	OS01G0777101	SB03G036240	0.0590183	0.0257702	0.0135823
BRADI5G10800	OS04G0439900	SB06G017360	0.0269774	0.0338995	0.0392227
BRADI1G56890	OS07G0163500	SB02G003650	0.0547799	0.0564978	0.0326072
BRADI5G20040	OS04G0592700	SB06G027070	0.0836449	0.0553276	0.022653
BRADI3G51960	OS02G0685200	SB04G031590	0.153374	0.100166	0.14233
BRADI2G21860	OS05G0488900	SB09G023850	0.0629874	0.0971571	0.0417078
BRADI3G59220	OS03G0326300	SB01G036630	0.0265223	0.0505567	0.0134093
BRADI2G09370	OS01G0259400	SB03G009950	0.0893091	0.0786584	0.0355408
BRADI3G31760	OS06G0338900	SB01G014770	0.0251279	0.0426342	0.023226
BRADI3G07090	OS02G0196300	SB04G006590	0.0293694	0.0224498	0.0451967
BRADI2G06520	OS05G0208000	SB09G006480	0.137349	0.0401307	0.0392048
BRADI1G08540	OS03G0749800	SB01G008020	0.059302	0.0487817	0.0178408
BRADI1G37620	OS06G0567200	SB10G022430	0.0798677	0.0468802	0.0524145
BRADI1G56980	OS07G0161000	SB02G003490	0.0309011	0.0626651	0.00270424
BRADI1G11050	OS03G0705800	SB01G010700	0.136783	0.0820951	0.126326
BRADI3G44770	OS02G0529400	SB04G021550	0.0269327	0.0405728	0.0297587
BRADI1G77770	OS03G0112400	SB01G049780	0.0447655	0.0234358	0.00671145
BRADI3G17000	OS02G0292800	SB07G003530	0.22575	0.115498	0.325822
BRADI1G34190	OS06G0701300	SB10G028960	0.0904711	0.0760554	0.0161058
BRADI2G56690	OS10G0422300	SB01G021690	0.0354114	0.0574751	0.0332015
BRADI3G19960	OS08G0295300	SB01G012680	0.0128087	0.0486114	0.0358229
BRADI2G13360	OS10G0329300	SB04G001220	0.0492189	0.0678049	0.0537787
BRADI1G04330	OS03G0810600	SB01G003900	0.0111806	0.0396607	0.00683719
BRADI1G09670	OS03G0733600	SB01G009080	0.0510712	0.0808762	0.133454
BRADI4G27550	OS09G0297400	SB02G020360	0.0363604	0.0704121	0.0290057
BRADI4G34050	OS09G0494300	SB02G028780	0.0279657	0.0357135	0.00574632
BRADI1G36520	OS06G0606000	SB10G023680	0.100536	0.047994	0.0609245
BRADI5G24550	OS04G0659100	SB06G031460	0.0646192	0.0806032	0.102968
BRADI1G11520	OS03G0713400	SB01G010210	0.0404653	0.0445707	0.00306122
BRADI4G29570	OS09G0386600	SB02G023980	0.0292221	0.078967	0.0326656
BRADI1G08280	OS03G0755100	SB01G007710	0.0328508	0.0693526	0.0282391
BRADI2G47800	OS01G0707300	SB03G032510	0.0457315	0.00678172	0.015499
BRADI1G45050	OS06G0232000	SB10G008260	0.0244525	0.0754011	0.0100283
BRADI3G02910	OS02G0131100	SB04G002640	0.207862	0.07639	0.074206
BRADI1G00470	OS11G0588300	SB05G023450	0.0579554	0.077993	0.0405907
BRADI4G27310	OS07G0419200	SB02G010000	0.0185767	0.105251	0.0556353
BRADI3G09710	OS02G0258800	SB04G009640	0.561125	0.170502	0.143186
BRADI1G50050	OS06G0132100	SB10G002110	0.0339967	0.0601134	0.00984427
BRADI5G04550	OS04G0244400	SB06G003270	0.0447414	0.0479118	0.0501956
BRADI1G35670	OS06G0625400	SB10G024620	0.0456487	0.0775848	0.0104938
BRADI1G69270	OS03G0233000	SB01G042210	0.245634	0.273823	0.387598
BRADI1G72390	OS03G0184100	SB01G044960	0.131987	0.0597599	0.0769341
BRADI2G51500	OS01G0775100	SB03G036120	0.0609893	0.106022	0.0544918
BRADI3G48560	OS02G0612300	SB04G025800	0.0317278	0.0316582	0.0088346
BRADI3G33950	OS10G0571300	SB01G028460	0.0143355	0.0679791	0.0396946
BRADI2G09120	OS01G0254900	SB03G009820	0.0312083	0.0160717	0.0146757
BRADI5G17500	OS04G0547900	SB06G024400	0.0935357	0.0410059	0.0513634
BRADI3G33400	OS10G0561400	SB01G029020	0.0596383	0.0331813	0.0240922
BRADI3G56400	OS02G0725700	SB04G029350	0.0918466	0.960061	0.0867005
BRADI1G43440	OS06G0286351	SB10G010710	0.0508178	0.0684609	0.0192179
BRADI3G20620	OS08G0326100	SB01G015320	0.0265328	0.0612794	0.0170401
BRADI1G24210	OS07G0569000	SB02G036800	0.0667491	0.0799676	0.00985465
BRADI3G58060	OS07G0287400	SB02G009300	0.0959174	0.285035	0.0190006
BRADI2G26720	OS05G0389300	SB09G019200	0.0421865	0.0624596	0.00532352
BRADI5G07740	OS04G0382200	SB06G011830	0.123916	0.118966	0.0317503
BRADI3G41440	OS08G0535600	SB07G026010	0.0564947	0.0659363	0.0181335
BRADI2G49990	OS01G0751600	SB03G034750	0.117156	0.180742	0.0381921
BRADI3G41510	OS08G0536800	SB07G025920	0.210908	0.218649	0.0700475
BRADI2G59570	OS01G0929500	SB03G044750	0.127503	0.0369453	0.063071
BRADI2G46800	OS01G0685900	SB03G031480	0.0859459	0.0595983	0.0394037
BRADI4G35680	OS09G0524800	SB02G030380	0.0588757	0.0434113	0.0723538
BRADI3G43520	OS02G0481000	SB06G032840	0.026793	0.0761837	0.0698404
BRADI1G39520	OS11G0580800	SB06G014410	0.0587426	0.0694323	0.015602
BRADI1G64250	OS03G0313000	SB01G037220	0.0204879	0.0703847	0.0101469
BRADI2G14740	OS05G0587100	SB09G030150	0.0463083	0.0187431	0.0179062
BRADI2G43740	OS01G0618800	SB03G028120	0.045616	0.0425828	0.0298124
BRADI3G34830	OS08G0386700	SB07G019420	0.0576774	0.0659112	0.0194473
BRADI1G35630	OS12G0568800	SB08G018670	0.0183692	0.0153194	0.0121698
BRADI3G15430	OS08G0179900	SB07G004990	0.0326969	0.0403388	0.00709996
BRADI1G26020	OS07G0522900	SB02G034970	0.146535	0.0807809	0.04796
BRADI5G03950	OS08G0110100	SB01G002970	0.0646084	0.100518	0.0360226
BRADI1G21820	OS07G0607300	SB02G038900	0.0183185	0.0187494	0.0350185
BRADI3G39510	OS08G0500100	SB07G028340	0.0432683	0.0308296	0.0188237
BRADI2G47830	OS01G0708100	SB03G032540	0.0232582	0.144972	0.0164474
BRADI1G33990	OS06G0699301	SB10G028760	0.119103	0.100856	0.0371011
BRADI2G62630	OS01G0976600	SB03G000990	0.0299694	0.0357296	0.0409422
BRADI3G60210	OS02G0786200	SB04G035290	0.0971004	0.016413	0.0300142
BRADI1G47320	OS06G0184300	SB10G005680	0.0130832	0.0415298	0.0180932
BRADI2G55280	OS01G0854800	SB03G040250	0.517928	0.407011	0.157681
BRADI1G32600	OS06G0677300	SB10G027165	0.0840004	0.0811862	0.0286459
BRADI4G06840	OS12G0502200	SB08G015580	0.0209185	0.0604229	0.0263365
BRADI4G03730	OS12G0577200	SB08G019150	0.228686	0.180133	0.141921
BRADI1G72100	OS03G0187000	SB01G044760	0.0726026	0.0482908	0.038489
BRADI3G52880	OS02G0707200	SB04G030420	0.131378	0.160357	0.0709324
BRADI5G08180	OS04G0388601	SB06G013860	0.0545479	0.158158	0.0282234
BRADI4G40780	OS12G0189400	SB08G005300	0.0860313	0.18128	0.0248592
BRADI3G21180	OS10G0135200	SB01G026590	0.0131899	0.0615205	0.0411621
BRADI1G72270	OS03G0185600	SB01G044840	0.0383657	0.0570721	0.0422235
BRADI1G15420	OS03G0585600	SB01G015610	0.219815	0.411447	0.345137
BRADI1G09860	OS03G0729800	SB01G009300	0.0956259	0.141321	0.0700982
BRADI5G25390	OS04G0666900	SB06G032060	0.0617122	0.0666736	0.0255619
BRADI3G34220	OS10G0577400	SB01G027980	0.116484	0.0824424	0.0619586
BRADI3G50190	OS02G0647300	SB04G033410	0.151992	0.139	0.0675483
BRADI2G45790	OS01G0663300	SB03G030340	0.0684406	0.203836	0.0536926
BRADI1G54200	OS07G0209000	SB02G006330	0.0225772	0.0527429	0.00930585
BRADI4G20710	OS11G0264500	SB05G009720	0.11071	0.228032	0.317677
BRADI1G53160	OS07G0257200	SB02G007870	0.212746	0.222725	0.114591
BRADI1G56650	OS07G0530300	SB10G027700	0.144579	0.12355	0.0521876
BRADI1G78090	OS03G0107400	SB01G050140	0.048158	0.0757059	0.0416856
BRADI2G05190	OS01G0181000	SB03G003680	0.0282887	0.109437	0.03404
BRADI2G15920	OS05G0570900	SB09G029020	0.333701	0.271367	0.0972573
BRADI2G55960	OS01G0865400	SB03G040840	0.224844	0.156206	0.367094
BRADI3G14590	OS08G0138500	SB07G002900	0.0288006	0.019384	0.0251126
BRADI3G25580	OS09G0368500	SB07G005780	0.416882	0.521748	0.625024
BRADI3G43080	OS08G0561900	SB07G023940	0.140365	0.183527	0.1631
BRADI3G54650	OS02G0805400	SB04G036460	0.160431	0.147091	0.0862684
BRADI3G58080	OS02G0763000	SB04G034060	0.0786933	0.183972	0.0231908
BRADI4G32190	OS09G0458900	SB02G026680	0.0985905	0.170906	0.109399
BRADI4G39240	OS12G0268000	SB09G005370	0.219036	0.12162	0.18165
BRADI1G74030	OS06G0319800	SB01G046150	0.0785843	0.20898	0.0589833
BRADI1G75180	OS03G0148300	SB01G047050	0.0873119	0.1412	0.129783
BRADI2G57640	OS01G0897600	SB03G042690	0.0828144	0.0758219	0.0554144
BRADI1G75930	OS03G0137300	SB01G047820	0.0378185	0.0947698	0.026958
BRADI2G62130	OS01G0972800	SB03G047350	0.227755	0.225264	0.104348
BRADI1G13500	OS03G0650900	SB01G013190	0.136943	0.0694905	0.0780638
BRADI2G58240	OS01G0909000	SB03G043330	0.285405	0.201027	0.131793
BRADI2G58210	OS01G0908800	SB03G043320	0.0863414	0.0919881	0.0454932
BRADI3G03060	OS02G0134000	SB04G002790	0.13491	0.0721592	0.0682574
BRADI1G07060	OS03G0775700	SB01G006530	0.0661526	0.140869	0.0342999
BRADI1G12210	OS03G0685900	SB01G011720	0.0263658	0.0600282	0.0182558
BRADI1G51330	OS06G0139800	SB10G002690	0.0421782	0.172875	0.0776431
BRADI3G03680	OS03G0570300	SB03G001900	0.0620306	0.0386128	0.0206064
BRADI2G44070	OS01G0626200	SB03G028500	0.0244172	0.0254305	0.00786584
BRADI2G55770	OS01G0862600	SB03G040710	0.0376706	0.0296812	0.0299779
BRADI4G35540	OS09G0521500	SB02G030280	0.0128152	0.0232687	0.0392499
BRADI4G31500	OS09G0443500	SB02G025970	0.0230509	0.122716	0.0183428
BRADI2G49920	OS01G0750400	SB03G034690	0.197737	0.180135	0.212518
BRADI4G01230	OS12G0623600	SB08G022140	0.0243482	0.0875235	0.0916124
BRADI2G35610	OS05G0151200	SB09G003960	0.30088	0.135723	0.0937675
BRADI1G65300	OS03G0295600	SB01G038280	0.0187482	0.153554	0.0513127
BRADI2G40830	OS01G0550200	SB03G025170	0.00978426	0.0810002	0.0153563
BRADI1G33160	OS06G0685700	SB10G027790	0.028245	0.0869724	0.0291516
BRADI1G65530	OS03G0291800	SB01G038450	0.0566408	0.0837799	0.189676
BRADI2G31520	OS05G0275600	SB09G022000	0.120928	0.0972661	0.0286094
BRADI2G53820	OS01G0827500	SB03G038570	0.0768274	0.0592086	0.00569762
BRADI1G69710	OS03G0218400	SB01G042690	0.284976	0.0506487	0.100965
BRADI3G51040	OS02G0664700	SB04G032490	0.02736	0.0492055	0.0321011
BRADI1G04550	OS03G0809800	SB01G004016	0.090844	0.0766276	0.0399037
BRADI4G34700	OS09G0507400	SB02G029320	0.0450745	0.127779	0.0470988
BRADI3G33900	OS10G0569300	SB01G028510	0.0901251	0.0584962	0.0229893
BRADI3G36130	OS08G0422200	SB07G020630	0.0386438	0.072532	0.0113354
BRADI3G11530	OS02G0435000	SB01G001670	0.0409184	0.0390698	0.0170692
BRADI2G42040	OS01G0585300	SB03G026210	0.111839	0.11808	0.0804382
BRADI2G53420	OS01G0819100	SB03G038110	0.0818861	0.0392009	0.0407062
BRADI5G14200	OS04G0490700	SB06G021000	0.102927	0.051638	0.0218576
BRADI1G35830	OS06G0621900	SB10G024380	0.208383	0.0837162	0.11425
BRADI4G39210	OS12G0271600	SB0011S005460	0.0221695	0.0777758	0.0159075
BRADI4G29310	OS09G0376000	SB02G023560	0.173395	0.206349	0.136091
BRADI3G20200	OS08G0305300	SB02G015110	0.0444761	0.0225139	0.00467337
BRADI2G52250	OS01G0793200	SB03G036880	0.0312901	0.0775835	0.0569999
BRADI1G09810	OS03G0730800	SB01G009225	0.0543852	0.0547096	0.0433431
BRADI2G28470	OS05G0349800	SB09G016810	0.231553	0.18417	0.216569
BRADI5G14620	OS04G0498000	SB06G021500	0.23286	0.18808	0.184768
BRADI2G28680	OS05G0350500	SB09G016610	0.0217643	0.0365473	0.0347822
BRADI1G07370	OS03G0769100	SB01G006910	0.039667	0.0679906	0.0214965
BRADI1G49630	OS06G0127800	SB10G001690	0.147277	0.110298	0.0753499
BRADI2G15820	OS05G0573000	SB09G029100	0.0595704	0.124649	0.0145013
BRADI3G39940	OS08G0508100	SB07G027800	0.0878901	0.0675426	0.16414
BRADI4G03160	OS12G0586300	SB08G019720	0.081762	0.12713	0.00977724
BRADI3G21280	OS07G0196200	SB07G028880	0.0759335	0.193415	0.0585482
BRADI2G23690	OS05G0451100	SB09G022090	0.0419324	0.163974	0.0414917
BRADI4G05710	OS12G0538300	SB01G044460	0.0347768	0.091465	0.0146592
BRADI1G06590	OS03G0784300	SB01G006130	0.0353939	0.0934082	0.0276553
BRADI2G57100	OS01G0884300	SB03G041920	0.0410291	0.0741352	0.0781262
BRADI3G50780	OS02G0659100	SB04G032810	0.155878	0.272653	0.0908067
BRADI1G31390	OS06G0659100	SB10G026200	0.357194	0.163243	0.140625
BRADI1G27230	OS07G0490800	SB02G033680	0.0242214	0.0458552	0.0244065
BRADI5G17360	OS04G0544400	SB06G024190	0.0736496	0.0527626	0.0308218
BRADI3G60910	OS02G0834300	SB04G038630	0.130386	0.0865882	0.146047
BRADI3G27800	OS10G0447900	SB01G020450	0.172047	0.221443	0.115629
BRADI3G39550	OS08G0500500	SB07G028290	0.0436287	0.0333819	0.00997876
BRADI2G11140	OS01G0287600	SB03G011710	0.535032	0.35292	0.398564
BRADI2G12300	OS01G0328600	SB03G013280	0.0494309	0.0680505	0.0450432
BRADI1G64430	OS03G0308100	SB01G037430	0.0507865	0.0648556	0.0487125
BRADI2G12780	OS01G0358300	SB03G014370	0.0676978	0.101722	0.0383591
BRADI3G22380	OS08G0343300	SB01G023530	0.0343326	0.02591	0.0149077
BRADI2G60300	OS01G0938200	SB03G045340	0.0421106	0.222332	0.0496956
BRADI3G14860	OS08G0143500	SB07G003140	0.0280098	0.0376373	0.0505021
BRADI2G20580	OS05G0502800	SB09G024800	0.0362998	0.0663078	0.0724676
BRADI1G67150	OS12G0295600	SB08G001210	0.0786177	0.24793	0.0336938
BRADI1G26680	OS07G0507200	SB02G034250	0.0709096	0.0568293	0.067006
BRADI3G28700	OS10G0476000	SB01G019420	0.0575774	0.062472	0.0120038
BRADI3G28730	OS10G0476400	SB01G019380	0.0601611	0.0167563	0.0368329
BRADI5G15470	OS04G0511700	SB06G022313	0.165937	0.0779347	0.0662496
BRADI1G70450	OS03G0210400	SB01G043300	0.0180979	0.0427471	0.0150294
BRADI4G02430	OS12G0604800	SB08G020760	0.0369636	0.07248	0.0347781
BRADI2G51430	OS01G0773100	SB03G036050	0.0544946	0.0437098	0.0325136
BRADI1G32690	OS06G0674800	SB10G027080	0.0709744	0.102314	0.0554036
BRADI1G75460	OS03G0144000	SB01G047320	0.126948	0.101848	0.112478
BRADI1G28990	OS07G0436100	SB02G010220	0.0130146	0.0887338	0.0426213
BRADI5G15450	OS04G0511600	SB06G022310	0.0105024	0.0758084	0.0514347
BRADI3G43310	OS02G0469900	SB04G017850	0.0493103	0.0366667	0.0787234
BRADI4G33460	OS09G0482740	SB02G028090	0.016358	0.0258507	0.0277385
BRADI4G31830	OS09G0451500	SB02G026300	0.0120072	0.0345555	0.0389136
BRADI1G06930	OS03G0777500	SB01G006390	0.0152096	0.142433	0.038723
BRADI3G37280	OS08G0447500	SB07G022020	0.0549941	0.0425087	0.0112358
BRADI1G03800	OS03G0820100	SB01G003290	0.0310186	0.0396652	0.0264132
BRADI1G32870	OS06G0681600	SB10G027490	0.130729	0.162689	0.0573983
BRADI2G20810	OS05G0499500	SB09G024600	0.0185986	0.0946511	0.0256163
BRADI1G69690	OS03G0219100	SB01G042670	0.164395	0.145966	0.15255
BRADI1G08790	OS03G0747100	SB01G008240	0.209301	0.117416	0.0439465
BRADI5G23880	OS04G0644900	SB06G030540	0.00474345	0.0300608	0.0970883
BRADI5G10450	OS05G0569500	SB04G031810	0.146801	0.15876	0.149905
BRADI2G51680	OS01G0778100	SB03G036300	0.140073	0.276986	0.29558
BRADI2G57510	OS01G0894500	SB03G042470	0.0764035	0.0443604	0.00533227
BRADI4G20800	OS11G0256200	SB05G006580	0.0424106	0.109585	0.0409325
BRADI4G20480	OS11G0267300	SB08G003320	0.0639382	0.0797207	0.0661396
BRADI4G35150	OS09G0515100	SB02G029830	0.00946053	0.054929	0.0180754
BRADI1G53190	OS07G0256200	SB02G007840	0.097149	0.0445747	0.0424046
BRADI3G17060	OS08G0152600	SB07G003450	0.0544743	0.0352227	0.086312
BRADI2G51550	OS01G0775600	SB03G036180	0.0687004	0.0645201	0.0139744
BRADI1G49160	OS06G0153200	SB10G003750	0.0659906	0.110599	0.0128222
BRADI2G50010	OS01G0752200	SB03G034770	0.0997706	0.0789015	0.0160874
BRADI1G58160	OS07G0141400	SB02G002690	0.0702102	0.167276	0.0377017
BRADI1G58220	OS07G0143000	SB02G002750	0.153044	0.0982108	0.069857
BRADI1G74150	OS03G0164700	SB01G046230	0.0496687	0.0332683	0.022372
BRADI4G14910	OS11G0592300	SB05G022970	0.0601567	0.0551455	0.122374
BRADI3G29750	OS10G0492101	SB01G018450	0.0748632	0.148877	0.0193348
BRADI2G34580	OS05G0164100	SB09G004780	0.0705388	0.0745524	0.0506387
BRADI2G53970	OS01G0830100	SB03G038750	0.00612011	0.142352	0.0516092
BRADI2G55320	OS01G0856000	SB03G040310	0.10526	0.109211	0.0852158
BRADI4G09260	OS11G0704300	SB05G027660	0.0490729	0.0841612	0.0454233
BRADI1G49670	OS06G0128500	SB10G001740	0.0416015	0.0858578	0.0283824
BRADI1G65820	OS03G0285700	SB01G038760	0.043766	0.080773	0.022645
BRADI5G25930	OS04G0195000	SB06G032670	0.0460932	0.0246098	0.00875647
BRADI2G55530	OS01G0858900	SB03G040480	0.0743495	0.0139389	0.0876932
BRADI2G61220	OS01G0956075	SB03G046280	0.125155	0.201412	0.126364
BRADI4G25430	OS11G0155000	SB08G003510	0.0283853	0.116405	0.00771462
BRADI5G09530	OS04G0414700	SB06G016090	0.0591549	0.187649	0.0519951
BRADI4G01390	OS12G0618300	SB08G021890	0.0146628	0.079156	0.0066743
BRADI1G08480	OS03G0750700	SB01G007960	0.037585	0.0450777	0.0387519
BRADI2G10960	OS01G0281600	SB03G011470	0.0979804	0.17794	0.0496151
BRADI1G09440	OS03G0736500	SB01G008840	0.168878	0.0698513	0.026626
BRADI5G15710	OS04G0516600	SB06G022630	0.0780938	0.0725522	0.0324178
BRADI3G14180	OS08G0127600	SB07G002290	0.0239654	0.0204298	0.0356927
BRADI1G14290	OS03G0628900	SB01G014170	0.0528673	0.090579	0.0108389
BRADI2G11910	OS01G0314300	SB03G012920	0.0307408	0.0676379	0.0142388
BRADI1G64780	OS03G0301700	SB01G037810	0.0440584	0.112615	0.0193828
BRADI1G64080	OS03G0317100	SB01G037070	0.174159	0.0957606	0.127355
BRADI1G02750	OS03G0833600	SB01G002540	0.221323	0.0739378	0.033229
BRADI2G25080	OS05G0419600	SB09G020660	0.0721178	0.034577	0.00614551
BRADI3G45450	OS02G0551400	SB02G034880	0.0308031	0.0588211	0.00400697
BRADI3G60530	OS05G0207900	SB03G040230	0.0509281	0.0253343	0.0125984
BRADI1G01530	OS02G0234800	SB01G001040	0.0136506	0.0456604	0.0274503
BRADI1G76130	OS03G0134300	SB02G028140	0.0250109	0.0349907	0.0713683
BRADI4G35390	OS09G0520100	SB02G030140	0.0110546	0.0567007	0.0209783
BRADI1G02160	OS03G0841800	SB01G001760	0.0649127	0.0838445	0.00640473
BRADI1G57860	OS07G0133500	SB02G002380	0.0683031	0.118264	0.0269355
BRADI1G69160	OS03G0231600	SB01G042040	0.104893	0.269961	0.0836743
BRADI1G23150	OS07G0585900	SB02G037790	0.228312	0.329967	0.0929543
BRADI3G13450	OS08G0110400	SB07G001090	0.0474134	0.0994952	0.0294897
BRADI4G21120	OS05G0271900	SB08G021530	0.0427462	0.035281	0.230769
BRADI1G51010	OS06G0146400	SB10G003200	0.0382047	0.121714	0.0171186
BRADI3G49420	OS02G0631200	SB04G026730	0.0544975	0.0340176	0.0140694
BRADI3G34880	OS08G0384900	SB01G010090	0.0889119	0.0627936	0.0210689
BRADI4G41090	OS11G0194800	SB08G004910	0.048652	0.192298	0.0201799
BRADI5G22290	OS04G0623800	SB06G029020	0.0645415	0.119034	0.0445383
BRADI2G47300	OS01G0695200	SB03G031970	0.0372097	0.0432095	0.0641149
BRADI1G44460	OS06G0247500	SB10G008850	0.0308159	0.0629443	0.00994647
BRADI3G07130	OS02G0196800	SB04G006620	0.0428728	0.0209153	0.036501
BRADI1G68070	OS03G0249100	SB0186S002010	0.108619	0.145364	0.0545272
BRADI1G14940	OS02G0452601	SB04G015010	0.0464498	0.155235	0.0238512
BRADI3G15520	OS08G0178100	SB07G004940	0.0243533	0.0338749	0.0238076
BRADI5G18900	OS04G0573200	SB06G025970	0.0366411	0.0945809	0.00787664
BRADI1G22170	OS02G0688900	SB04G031420	0.0509153	0.0402728	0.0106557
BRADI4G35790	OS09G0526700	SB02G030500	0.233725	0.108083	0.0756777
BRADI3G44460	OS02G0520100	SB04G021190	0.227198	0.177846	0.0714717
BRADI3G44580	OS02G0524600	SB04G021350	0.0291725	0.0788314	0.0183114
BRADI5G22790	OS04G0630000	SB06G029510	0.0330566	0.0595019	0.0388631
BRADI3G38950	OS08G0489300	SB07G028890	0.152609	0.194885	0.0642432
BRADI1G22050	OS07G0604000	SB02G038710	0.0884614	0.037494	0.0557736
BRADI1G59170	OS07G0111600	SB02G000950	0.0599874	0.0495174	0.0114692
BRADI1G70430	OS03G0210600	SB01G043260	0.0191816	0.0895446	0.0238927
BRADI1G20390	OS07G0632800	SB02G040300	0.0990988	0.0418032	0.0162544
BRADI3G46880	OS02G0578400	SB04G023940	0.12607	0.215228	0.096794
BRADI1G73720	OS03G0169400	SB01G045880	0.0445154	0.085389	0.124745
BRADI1G37210	OS06G0589600	SB10G022890	0.152821	0.0343434	0.126774
BRADI3G46130	OS02G0564200	SB04G023240	0.0334403	0.0702019	0.0192201
BRADI5G25710	OS04G0670800	SB06G032400	0.0207831	0.0252852	0.0164989
BRADI4G31800	OS09G0450300	SB02G026260	0.13508	0.0598221	0.0622178
BRADI1G68600	OS03G0238800	SB01G041520	0.0242164	0.029652	0.0347339
BRADI1G68580	OS03G0239200	SB01G041500	0.0250857	0.100392	0.0188539
BRADI1G69380	OS03G0225200	SB01G042340	0.0922519	0.241348	0.118434
BRADI1G11500	OS03G0713100	SB01G010240	0.0241086	0.0625243	0.0118856
BRADI1G69510	OS06G0305200	SB01G042430	0.0808747	0.0435809	0.0246895
BRADI2G24210	OS02G0328300	SB04G020160	0.0834627	0.139338	0.0862451
BRADI1G10810	OS03G0701900	SB01G010910	0.0215344	0.0161034	0.0614125
BRADI3G54350	OS02G0800000	SB04G036180	0.0304758	0.0489602	0.0203687
BRADI3G36980	OS08G0439900	SB07G021570	0.063121	0.0609265	0.140923
BRADI1G32640	OS06G0676000	SB10G027130	0.161284	0.110843	0.0532546
BRADI3G19630	OS08G0276100	SB07G016320	0.108727	0.06447	0.0478057
BRADI3G36270	OS08G0427300	SB07G020830	0.0174092	0.0214253	0.0132126
BRADI4G40150	OS12G0210800	SB08G006770	0.0238632	0.0499353	0.0457787
BRADI4G27290	OS09G0284600	SB02G019580	0.0290552	0.0817042	0.00797388
BRADI3G03450	OS02G0140800	SB02G039980	0.0908641	0.180756	0.0877956
BRADI1G46330	OS02G0537900	SB08G020610	0.0513084	0.0182811	0.0072044
BRADI3G18820	OS08G0242700	SB01G022260	0.074724	0.123323	0.0102166
BRADI3G09260	OS02G0244300	SB04G008750	0.0166188	0.0125299	0.0280089
BRADI1G39110	OS06G0539400	SB10G021160	0.220057	0.09788	0.0796365
BRADI2G42160	OS01G0588700	SB03G026390	0.00946273	0.00857338	0.0316522
BRADI2G45890	OS01G0665400	SB03G030470	0.0240201	0.113233	0.0209967
BRADI5G05180	OS04G0281900	SB06G005640	0.0469392	0.0661379	0.0436625
BRADI3G20520	OS05G0575300	SB09G023130	0.0814152	0.0471363	0.0505678
BRADI1G23980	OS07G0572600	SB02G037060	0.069029	0.0750076	0.0254902
BRADI2G48720	OS01G0727400	SB03G004460	0.0212529	0.129951	0.0514057
BRADI2G54860	OS01G0846900	SB03G039720	0.0333447	0.0807613	0.010269
BRADI2G33100	OS05G0199100	SB09G006180	0.0687382	0.123874	0.0473196
BRADI2G01020	OS01G0111600	SB03G008270	0.169664	0.127895	0.162166
BRADI1G11150	OS03G0708400	SB01G010610	0.0652951	0.0752523	0.0386549
BRADI5G24160	OS04G0652500	SB06G031010	0.022894	0.17746	0.0359389
BRADI1G67570	OS03G0259300	SB01G040530	0.0547033	0.0252154	0.018282
BRADI5G25480	OS08G0133000	SB06G032140	0.0468003	0.0449536	0.0367986
BRADI4G28670	OS09G0361500	SB02G022920	0.0654554	0.0479095	0.133635
BRADI1G12150	OS03G0688300	SB01G011630	0.127986	0.164679	0.163066
BRADI4G00490	OS12G0638900	SB08G023090	0.0294654	0.0583406	0.00999969
BRADI4G00480	OS12G0639100	SB08G023130	0.057987	0.0437372	0.0308155
BRADI3G37590	OS08G0455800	SB07G022290	0.0374104	0.120807	0.0564801
BRADI1G12560	OS03G0678800	SB01G012060	0.444295	0.172745	0.165456
[truncated: 7,136 more rows]
